# Supplementary material for: 6-4 photolyase differentially modulates transcription in the vertebrate circadian clock
Source: PLoS Genet. 2025 Dec 12;21(12):e1011971. doi: 10.1371/journal.pgen.1011971 (PMC12716789; doi:10.1371/journal.pgen.1011971)
Supplement: S1 Table — (XLSX) [file pgen.1011971.s004.xlsx]

## Sheet: Sheet1
S1 Table.	Primer list and efficiency for qRT-PCR in medaka WT and photolyase mutant cells and fin clips
Primer name	Primer sequence	Amplification efficiency	R2
per1b	F: GGGGAGAGTCGTGTACGTGT	Cell: 92.5249%	Cell: 0.9911
	R: TGCTGCTGTAGAAGGTGCTG	Fin: 107.8465%	Fin: 0.9985
per2a	F: CACGAGGATGTAGAGATGG	Cell: 101.9833%	Cell: 0.9909
	R: TGAGACTGACTGCTGGAA	Fin: 103.7063%	Fin: 0.9895
per3	F: CGGTGCTCCTTTATCTTTTACTACA	Cell: 107.7451%	Cell: 0.9957
	R: CTTTCAGAGTGGTTGAGTCCAGT	Fin: 96.2689%	Fin: 0.9959
MRPS18B	F: TCCCCGAGAAATTCCAGCAT	-	-
	R: CTCCTCCGTTAGCTCTCCAG
