# Supplementary material for: 6-4 photolyase differentially modulates transcription in the vertebrate circadian clock
Source: PLoS Genet. 2025 Dec 12;21(12):e1011971. doi: 10.1371/journal.pgen.1011971 (PMC12716789; doi:10.1371/journal.pgen.1011971)
Supplement: S2 Table — (XLSX) [file pgen.1011971.s005.xlsx]

## Sheet: Sheet1
S2 Table.	Primer list for construction of NanoBiT assay plasmids
Constructs	Primer sequence
6-4phr_Lg	F: GAATTCTGGCTCGAGCGGTGTGG
	R: CCGACTCTAGATTTGCTGTTGATGG
Lg_6-4phr	F: GCTTGGAATTCAAGCCATAACACCATTCAC
	R: TGCATGAATTCAGATCCTCTTCTGAGATG
6-4phr_Sm	F: GAATTCTGGCTCGAGCGGTGTGG
	R: CCGACTCTAGATTACAGAATCTCC
Sm_6-4phr	F: GCTTGGAATTCAAGCCATAACACCATTCAC
	R: TGCATGAATTCAGATCCTCTTCTGAGATG
clock1a_Lg	F: GAATTCTGGCTCGAGCGGT-GTGG
	R: GCATTCTAGTTGACCGGTTTGTCC
Lg_clock1a	F: AAATGAATTCCAGCATAGACCG
	R: CGGCAGGTAACCAATGATAGGAG
clock1a_Sm	F: GAATTCTGGCTCGAGCGGTGTGG
	R: GCATTCTAGTTGACCGGTTTGTCC
Sm_clock1a	F: AAATGAATTCCAGCATAGACCG
	R: CGGCAGGTAACCAATGATAGGAG
bmal1a_Lg	F: GCTTAAAAGCTTGGCAATCCGGTAC
	R: CCGACTCTAGATTTGCTGTTGATGG
Lg_bmal1a	F: GCTTAAAAGCTTGGCAATCCGGTAC
	R: GACTGAATTCCTGAGCTCCAC
Sm_bmal1a	F: GCTTAAAAGCTTGGCAATCCGGTAC
	R: GACTGAATTCCTGAGCTCCAC
tefb_Lg	F: CGCGGGAATTCGATTGGATCCATGAAC
	R: GTGATTCTCGAGCCTCTCAGCGAGCCGTAC
Lg_tefb	F: CGCGGGAATTCGATTGGATCCTTGAAC
	R: CGCGAATTCACTAGTGATTCACGAGTCA
tefb_Sm	F: CGCGGGAATTCGATTGGATCCATGAAC
	R: GTGATTCTCGAGCCTCTCAGCGAGCCGTAC
Sm_tefb	F: CGCGGGAATTCGATTGGATCCTTGAAC
	R: CGCGAATTCACTAGTGATTCACGAGTCA
Sm_6-4phr phr∆-1	F: AGGCTCTTTGTCGTCAGAG
	R: GTTATGGCTTGAATTCCCC
Sm_6-4phr phr∆-2	F: ATCGATGAGAACAATGGC
	R: TGAGTTGAGTTTCTTCAG
Sm_6-4phr phr∆-3	F: ACCAACGAGGACATGCGA
	R: AATTCTGTCGATGTTGTAGAGAG
Sm_6-4phr phr∆-4	F: CCGGTTTCTCCGCATGGC
	R: ACCCGGGAACAAATGTGG
Sm_6-4phr phr∆-5	F: GGCTGGATCCACCATCTG
	R: AGGATCAGAGTGTGTCTTCC
Sm_6-4phr phr∆-6	F: GGAAAGAAAACAGACAAACATG
	R: CTCCTGTCGTAACTGAGTC
Sm_6-4phr phr∆-7	F: GCATATGCGAAACGCTCA
	R: AAAGGCGATAGGAGAGTAAAC
Lg_clock1a Bglll	F: CTCGAGTCTAGAGGGCCC
	R: GGAGATCTCAGGAGGTGATTC
Lg_clock1a EcoRl-N	F: CTCGAGTCTAGAGGGCCC
	R: GAATTCCTCATTGGGCTCC
Lg_clock1a bHLH	F: CTCGAGTCTAGAGGGCCC
	R: TTCACTCGACTCCGACTG
Lg_clock1a PAS A	F: ATCCGTCAGGACTGGAAGCC
	R: CCCCTGAGCTCCACCGCT
Lg_clock1a PAS B	F: GAAGACCGAGTGTGTTTCATAGCGAC
	R: CCCCTGAGCTCCACCGCT
bmal1a_Lg Clal	F: TCGAGCGGTGGTGGCGGG
	R: ATCGATGAGTCTCTCTCGTGGAGCCG
bmal1a_Lg bHLH	F: TCGAGCGGTGGTGGCGGG
	R: GTGTTTTAATTCATCATCCGACAAGAATGCTGGTTTATAGTTGG
bmal1a_Lg PAS A	F: GAATTAAAACACTTGATTTTAAGG
	R: CATGAATTCGGTACCAAG
bmal1a_Lg PAS B	F: AAAACTGGTCTGCCGGTG
	R: CATGAATTCGGTACCAAGC
bmal1a_Lg Sall-C	F: GTTTCGGGCAGTATGCTT
	R: CATGAATTCGGTACCAAGC
