# Supplementary material for: 6-4 photolyase differentially modulates transcription in the vertebrate circadian clock
Source: PLoS Genet. 2025 Dec 12;21(12):e1011971. doi: 10.1371/journal.pgen.1011971 (PMC12716789; doi:10.1371/journal.pgen.1011971)
Supplement: S3 Table — (XLSX) [file pgen.1011971.s006.xlsx]

## Sheet: Sheet1
S3 Table.	Primer list for construction of yeast two hybrid assay plasmids
Constructs	Primer sequence
tefb_AD	F: CAACGCAGAGTGGCCATTATGGCCCATGAACATTCCGCCTCCAAA
	R: CGAGGCGGCCGACATGTTTTTTCCCCAGCGAGCCGTACTTGG
tefb_BD	F: ATATGGCCATGGAGGCCGAATTCCCATGAACATTCCGCCTCCAAA
	R: GGCCGCTGCAGGTCGACGGATCCCCCAGCGAGCCGTACTTGG
bmal1a_AD	F: CAACGCAGAGTGGCCATTATGGCCCATGGCAGACCAAAGAATGGA
	R: CGAGGCGGCCGACATGTTTTTTCCCcAAAGGCCAGGGCAGGT
bmal1a_BD	F: ATATGGCCATGGAGGCCGAATTCCCATGGCAGACCAAAGAATGGA
	R: GGCCGCTGCAGGTCGACGGATCCCCcAAAGGCCAGGGCAGGT
clock1a_AD	F: CAACGCAGAGTGGCCATTATGGCCCATGACCTCCAGCATAGACC
	R: CGAGGCGGCCGACATGTTTTTTCCCtGGCGGAGGGTTGGAG
clock1a_BD	F: ATATGGCCATGGAGGCCGAATTCCCATGACCTCCAGCATAGACC
	R: GGCCGCTGCAGGTCGACGGATCCCCtGGCGGAGGGTTGGAG
6-4phr_AD	F: CAACGCAGAGTGGCCATTATGGCCCATGAGCCATAACACCATTCAC
	R: CGAGGCGGCCGACATGTTTTTTCCCTCTCTTTGCCTTCTTCTGAAAC
6-4phr_BD	F: ATATGGCCATGGAGGCCGAATTCCCATGAGCCATAACACCATTCAC
	R: GGCCGCTGCAGGTCGACGGATCCCCTCTCTTTGCCTTCTTCTGAAAC
pGBKT7	F: GGGGATCCGTCGACCTG
	R: GGGAATTCGGCCTCCATG
pGADT7	F: GGGAAAAAACATGTCGGCC
	R: GGGCCATAATGGCCACTC
clock1a bHLH_AD	F:CAACGCAGAGTGGCCATTATGGCCCATGAATTCCAGCATAGACCGG GATGACAG
	R:CGAGGCGGCCGACATGTTTTTTCCCTTCACTCGACTCCGACTGTGCA GC
clock1a bHLH_BD	F:ATATGGCCATGGAGGCCGAATTCCCATGAATTCCAGCATAGACCGGGATGACAG
	R:GGCCGCTGCAGGTCGACGGATCCCCTTCACTCGACTCCGACTGTGCAGC
clock1a PAS A_AD	F:CAACGCAGAGTGGCCATTATGGCCCATGATCCGTCAGGACTGGAAGCCACC
	R:CGAGGCGGCCGACATGTTTTTTCCCGAATTCCTCATTGGGCTCCTCCACA
clock1a PAS A_BD	F:ATATGGCCATGGAGGCCGAATTCCCATGATCCGTCAGGACTGGAAGCCACC
	R:GGCCGCTGCAGGTCGACGGATCCCCGAATTCCTCATTGGGCTCCTCCACA
clock1a PAS B_AD	F:CAACGCAGAGTGGCCATTATGGCCCATGGAAGACCGAGTGTGTTTCATAGCGAC
	R:CGAGGCGGCCGACATGTTTTTTCCCCTCGAGGGAGATCTCAGGAGGTG
clock1a PAS B_BD	F:ATATGGCCATGGAGGCCGAATTCCCATGGAAGACCGAGTGTGTTTCATAGCGAC
	R:GGCCGCTGCAGGTCGACGGATCCCCctcgagGGAGATCTCAGGAGGTG
bmal1a bHLH_AD	F:CAACGCAGAGTGGCCATTATGGCCCATGGCAGACCAAAGAATGGATA
	R:CGAGGCGGCCGACATGTTTTTTCCCGTGTTTTAATTCATCATCCGACAA
bmal1a bHLH_BD	F:ATATGGCCATGGAGGCCGAATTCCCATGGCAGACCAAAGAATGGATA
	R:GGCCGCTGCAGGTCGACGGATCCCCGTGTTTTAATTCATCATCCGACAA
bmal1a PAS A_AD	F:CAACGCAGAGTGGCCATTATGGCCCATGGAATTAAAACACTTGATTTTAA
	R:CGAGGCGGCCGACATGTTTTTTCCCATCGATGAGTCTCTCTCGT
bmal1a PAS A_BD	F:ATATGGCCATGGAGGCCGAATTCCCATGGAATTAAAACACTTGATTTTAA
	R: GGCCGCTGCAGGTCGACGGATCCCCATCGATGAGTCTCTCTCGT
bmal1a PAS B_AD	F:CAACGCAGAGTGGCCATTATGGCCCATGAAAACTGGTCTGCCGGT
	R:CGAGGCGGCCGACATGTTTTTTCCCCACAGTGTTTGTAGAGACTATATA
bmal1a PAS B_BD	F: ATATGGCCATGGAGGCCGAATTCCCATGAAAACTGGTCTGCCGGT
	R:GGCCGCTGCAGGTCGACGGATCCCCCACAGTGTTTGTAGAGACTATATA
bmal1a Sall-C_AD	F:CAACGCAGAGTGGCCATTATGGCCCATGGTTTCGGGCAGTATGCT
	R:CGAGGCGGCCGACATGTTTTTTCCCGAAAGGCCAGGGCAGGTCA
bmal1a Sall-C_BD	F: ATATGGCCATGGAGGCCGAATTCCCATGGTTTCGGGCAGTATGCT
	R: GGCCGCTGCAGGTCGACGGATCCCCGAAAGGCCAGGGCAGGTCA
