# Supplementary material for: 6-4 photolyase differentially modulates transcription in the vertebrate circadian clock
Source: PLoS Genet. 2025 Dec 12;21(12):e1011971. doi: 10.1371/journal.pgen.1011971 (PMC12716789; doi:10.1371/journal.pgen.1011971)
Supplement: S4 Table — (XLSX) [file pgen.1011971.s007.xlsx]

## Sheet: Sheet1
S4 Table.	Antibody list for western blotting
Primary antibodies	Company
Mouse Anti-Myc Tag monoclonal antibody	Merk Millipore
Mouse Anti-LgBiT monoclonal antibody	Promega
Secondary antibodies	Company
Horse Anti-mouse IgG HRP-linked antibody	Cell Signaling
