# Supplementary material for: 6-4 photolyase differentially modulates transcription in the vertebrate circadian clock
Source: PLoS Genet. 2025 Dec 12;21(12):e1011971. doi: 10.1371/journal.pgen.1011971 (PMC12716789; doi:10.1371/journal.pgen.1011971)
Supplement: S1 Data — Tab A: Fig 1a. Clock gene per1b expression in medaka 6–4 wild type (WT) and mutant (KO) cell lines. Fig 1b. Clock gene per2a expression in medaka 6–4 wild type (WT) and mutant (KO) cell lines. Fig 1c. Clock gene per3 expression in medaka 6–4 wild type (WT) and mutant (KO) cell lines. Fig 1d. Clock gene per1b expression in medaka explanted wild type (iCab) and 6–4phr mutant (6–4 KO) fish fin clips. Fig 1e. Clock gene per2a expression in medaka explanted wild type (iCab) and 6–4phr mutant (6–4 KO) fish fin clips. Fig 1f. Clock gene per3 expression in medaka explanted wild type (iCab) and 6–4phr mutant (6–4 KO) fish fin clips. Fig 1g. In vivo luciferase assay of medaka 6–4 WT and KO cell lines transfected with a luciferase reporter carrying the zebrafish clock-regulated per1b promoter. Fig 1h. In vitro luciferase assay of medaka 6–4 WT and KO cells transfected with a luciferase reporter construct containing 15 tandemly repeated copies of the D-box sequence derived from the zebrafish cry1aa gene promoter (D-boxcry1aaLuc) and exposed to visible light or maintained in constant darkness. Tab B: Fig 2a. In vitro luciferase assay of zebrafish PAC-2 cells co-transfected with an E-box luciferase reporter construct containing 4 tandemly multimerized copies of the E-box sequence derived from the zebrafish per1b gene promoter (4xE-box (-7)) and expression vectors for zebrafish Clock1a and Bmal1a, 6–4phr, CPDphr and Cry1aa. Fig 2b. In vitro luciferase assay of mammalian 3T3 cells co-transfected with an E-box luciferase reporter construct containing 4 tandemly multimerized copies of the E-box sequence derived from the zebrafish per1b gene promoter (4xE-box (-7)) and expression vectors for zebrafish Clock1a and Bmal1a, 6–4phr, CPDphr and Cry1aa. Fig 2c. In vitro luciferase assay of zebrafish PAC-2 cells co-transfected with a D-box reporter construct containing 15 tandemly multimerized copies of the D-box sequence derived from the zebrafish cry1aa gene promoter (D-boxcry1aaLuc) toget [file pgen.1011971.s008.xlsx]

## Sheet: Tab A
Fig1 a	clock gene per1b expression in medaka 6-4 wild type (WT) and mutant (KO) cell lines
	∆Ct	2^	1/k
6-4wt zt3	3.48959	11.2323	0.0890286
6-4wt zt3	3.80276	13.9554	0.0716566
6-4wt zt3	4.13849	17.612	0.080343
6-4wt zt9	6.21109	74.0841	0.0134982
6-4wt zt9	7.32038	159.828	0.00625673
6-4wt zt9	7.04064	131.657	0.0075955
6-4wt zt15	7.55514	188.071	0.00531713
6-4wt zt15	7.96022	249.038	0.00401546
6-4wt zt15	7.90167	239.134	0.00418176
6-4wt zt21	5.61479	49.0027	0.020407
6-4wt zt21	5.55624	47.0539	0.0212522
6-4wt zt21	6.89829	119.287	0.00838315
6-4wt zt3	3.74203	13.3802	0.0747373
6-4wt zt3	4.18449	18.1826	0.0549976
6-4wt zt3	5.03294	32.7389	0.064867
6-4ko zt3	7.64147	199.669	0.00500829
6-4ko zt3	9.76881	872.378	0.00114629
6-4ko zt3	8.09363	273.165	0.00366079	P=0.0001
6-4ko zt9	8.83914	457.979	0.0021835
6-4ko zt9	9.34996	652.557	0.00153243
6-4ko zt9	11.7095	3348.9	0.000298605	P=0.027
6-4ko zt15	8.01428	258.546	0.00386779
6-4ko zt15	10.2094	1183.96	0.00084462
6-4ko zt15	9.60298	777.651	0.00128592	P=0.071
6-4ko zt21	5.9363	61.2358	0.0163303
6-4ko zt21	8.49806	361.553	0.00276585
6-4ko zt21	7.82861	227.325	0.00439899	P=0.212
6-4ko zt3	5.9664	62.5268	0.0159931
6-4ko zt3	13.412	10899.8	0.0168271
6-4ko zt3	13.8444	14709.1	0.0151591	P=0.001
Fig1 b	clock gene per2a expression in medaka 6-4 wild type (WT) and mutant (KO) cell lines
	∆Ct	2^	1/k
6-4wt zt3	9.20911	591.858	0.00168959
6-4wt zt3	9.3678	660.678	0.0015136
6-4wt zt3	9.54978	749.497	0.00133423
6-4wt zt9	11.8719	3747.98	0.000656641
6-4wt zt9	10.2513	1218.83	0.000820457
6-4wt zt9	10.9866	2029.11	0.000492826
6-4wt zt15	10.0223	1039.93	0.000752
6-4wt zt15	10.7371	1706.86	0.000585872
6-4wt zt15	9.89332	951.01	0.00042
6-4wt zt21	10.4659	1414.3	0.000707062
6-4wt zt21	9.44881	698.835	0.000838407
6-4wt zt21	10.0101	1031.19	0.000969753
6-4wt zt3	9.4028	676.9	0.00147732
6-4wt zt3	8.37183	331.262	0.00150817
6-4wt zt3	9.34377	649.764	0.00153902
6-4ko zt3	14.0318	16749.7	5.97026e-05
6-4ko zt3	12.9889	8129.3	0.000123012
6-4ko zt3	13.116	8878.04	0.000112638	P=0.0001
6-4ko zt9	12.8154	7208.33	0.000138728
6-4ko zt9	13.1144	8868.13	0.000112763
6-4ko zt9	12.4086	5437.03	0.000183924	P=0.006
6-4ko zt15	13.1613	9160.76	0.000109161
6-4ko zt15	14.2638	19671.6	5.08346e-05
6-4ko zt15	12.1436	4524.62	0.000221013	P=0.013
6-4ko zt21	12.0831	4338.82	0.000230477
6-4ko zt21	12.2086176294441	4733.26	0.000211271
6-4ko zt21	12.3461	5206.57	0.000192065	P=0.001
6-4ko zt3	13.7181	13475.7	7.42079e-05
6-4ko zt3	13.863	14900.2	6.71133e-05
6-4ko zt3	14.3357	20675.9	4.83656e-05	P=0.0001
Fig1 c	clock gene per3 expression in medaka 6-4 wild type (WT) and mutant (KO) cell lines
	∆Ct	2^	1/k
6-4 wt zt3	10.5907237171185	1542.15	0.000648447
6-4 wt zt3	10.8934	1902.17	0.000525714
6-4 wt zt3	10.3406	1296.72	0.000771179
6-4 wt zt9	10.4343	1383.68	0.00066468
6-4 wt zt9	10.3647	1318.55	0.000387
6-4 wt zt9	10.8935	1902.27	0.000525687
6-4 wt zt15	12.7064	6683.45	0.000149623
6-4 wt zt15	12.2226	4779.3	0.000209236
6-4 wt zt15	13.0542	8505.46	0.000117572
6-4 wt zt21	11.0954803321803	2188.13	0.000457012
6-4 wt zt21	11.0662	2144.13	0.000466391
6-4 wt zt21	11.1254	2233.97	0.000447633
6-4 wt zt3	8.84468	459.742	0.00100498
6-4 wt zt3	9.81056	897.993	0.00111359
6-4 wt zt3	10.1236	1115.62	0.000896365
6-4 ko zt3	10.3437	1299.46	0.000435724
6-4 ko zt3	11.1689	2302.39	0.000434332
6-4 ko zt3	11.1597	2287.72	0.000437117	P=0.095
6-4 ko zt9	13.7006	13313.9	7.51095e-05
6-4 ko zt9	12.8095	7178.57	0.000139304
6-4 ko zt9	15.259	39210.6	2.55033e-05	P=0.007
6-4 ko zt15	10.6242	1578.34	2.92924e-05
6-4 ko zt15	14.6164	25117	3.98137e-05
6-4 ko zt15	15.7011	53273.2	1.87712e-05	P=0.035
6-4 ko zt21	11.9174	3868.05	0.000258529
6-4 ko zt21	12.9100333205436	7696.75	0.000129925
6-4 ko zt21	19.5363	760369	1.31515e-06	P=0.012
6-4 ko zt3	12.9217	7759.17	0.00012888
6-4 ko zt3	22.1817	4.75734e+06	2.10202e-07
6-4 ko zt3	18.3007	322899	3.09695e-06	P=0.0001
Fig1 d	clock gene per1b expression in medaka explanted wild type (iCab) and 6-4phr mutant (6-4 KO) fish fin clips
	∆Ct	2^	1/k
iCab zt3	8.53979	372.162	0.002687
iCab zt3	8.79843	445.236	0.002246
iCab zt3	8.66361	405.515	0.002466
iCab zt9	9.58173	766.284	0.001305
iCab zt9	9.39435	672.948	0.001486
iCab zt9	9.48552	716.846	0.001395
iCab zt15	10.8872	1893.94	0.000528
iCab zt15	10.7524	1725.03	0.0005797
iCab zt15	11.0355	2099.08	0.0004764
iCab zt21	9.91059	962.464	0.001039
iCab zt21	10.3115	1270.81	0.0007869
iCab zt21	10.0973	1095.41	0.0009129
iCab zt3	9.36837	660.939	0.001513
iCab zt3	9.55327	751.315	0.001331
iCab zt3	9.20365	589.623	0.001696
6-4 ko zt3	9.9629	998.004	0.001002
6-4 ko zt3	9.74174	856.164	0.001168
6-4 ko zt3	9.84809	921.659	0.001085	P=0.0042
6-4 ko zt9	11.3678	2642.71	0.0003784
6-4 ko zt9	11.6096	3125	0.00032
6-4 ko zt9	11.1607	2289.38	0.0004368	P=0.0007
6-4 ko zt15	12.5487	5991.61	0.0001669
6-4 ko zt15	12.9973	8176.61	0.0001223
6-4 ko zt15	12.7556	6915.63	0.0001446	P=0.0024
6-4 ko zt21	13.1165	8880.99	0.0001126
6-4 ko zt21	15.4781	45641.3	2.191e-05
6-4 ko zt21	12.2641	4918.84	0.0002033	P=0.0067
6-4 ko zt3	10.7714	1747.95	0.0005721
6-4 ko zt3	12.4143	5458.52	0.0001832
6-4 ko zt3	11.3709	2648.31	0.0003776	P=0.0131
Fig1 e	clock gene per2a expression in medaka explanted wild type (iCab) and 6-4phr mutant (6-4 KO) fish fin clips
	∆Ct	2^	1/k
iCab zt3	10.4621	1410.64	0.0007089
iCab zt3	10.8582	1856.32	0.0005387
iCab zt3	10.6466	1603.08	0.0006238
iCab zt9	10.9774	2016.13	0.000496
iCab zt9	10.7717	1748.25	0.000572
iCab zt9	10.8709	1872.66	0.000534
iCab zt15	11.8801	3769.32	0.0002653
iCab zt15	12.0355	4198.15	0.0002382
iCab zt15	11.7398	3419.97	0.0002924
iCab zt21	11.975	4025.76	0.0002484
iCab zt21	12.1647	4591.37	0.0002178
iCab zt21	11.8074	3584.23	0.000279
iCab zt3	11.5989	3101.74	0.0003224
iCab zt3	11.9248	3888.02	0.0002572
iCab zt3	11.3328	2579.31	0.0003877
6-4 ko zt3	12.8992	7639.42	0.0001309
6-4 ko zt3	12.626	6321.11	0.0001582
6-4 ko zt3	12.3963	5390.84	0.0001855	P=0.0065
6-4 ko zt9	13.7661	13931.5	7.178e-05
6-4 ko zt9	13.4364	11085.2	9.021e-05
6-4 ko zt9	14.1944	18747.7	5.334e-05	P=0.0004
6-4 ko zt15	14.53	23657.4	4.227e-05
6-4 ko zt15	14.3937	21523.9	4.646e-05
6-4 ko zt15	14.2691	19743.3	5.065e-05	P=0.0013
6-4 ko zt21	14.7705	27948.6	3.578e-05
6-4 ko zt21	14.4442	22291.6	4.486e-05
6-4 ko zt21	15.1923	37439.2	2.671e-05	P=0.0026
6-4 ko zt3	12.7596	6934.81	0.0001442
6-4 ko zt3	13.3947	10770.1	9.285e-05
6-4 ko zt3	13.0428	8438.82	0.0001185	P=0.0438
Fig1 f	clock gene per3 expression in medaka explanted wild type (iCab) and 6-4phr mutant (6-4 KO) fish fin clips
	∆Ct	2^	1/k
iCab zt3	4.60086	24.266	0.04121
iCab zt3	4.64458	25.0125	0.03998
iCab zt3	4.55843	23.5627	0.04244
iCab zt9	5.43784	43.3463	0.02307
iCab zt9	5.60402	48.6381	0.02056
iCab zt9	5.51821	45.8295	0.02182
iCab zt15	5.76102	54.2299	0.01844
iCab zt15	5.61883	49.14	0.02035
iCab zt15	5.4894	44.9236	0.02226
iCab zt21	5.57347	47.619	0.021
iCab zt21	6.01159	64.5161	0.0155
iCab zt21	5.77596	54.7945	0.01825
iCab zt3	4.77833	27.4424	0.03644
iCab zt3	4.8762	29.3686	0.03405
iCab zt3	4.98165	31.5956	0.03165
6-4 ko zt3	6.19919	73.4754	0.01361
6-4 ko zt3	5.98576	63.3714	0.01578
6-4 ko zt3	6.08902	68.0735	0.01469	P=0.0001
6-4 ko zt9	6.35107	81.6327	0.01225
6-4 ko zt9	6.77075	109.194	0.009158
6-4 ko zt9	6.54625	93.4579	0.0107	P=0.005
6-4 ko zt15	7.16152	143.164	0.006985
6-4 ko zt15	6.97229	125.565	0.007964
6-4 ko zt15	7.37914	166.472	0.006007	P=0.0034
6-4 ko zt21	7.15719	142.735	0.007006
6-4 ko zt21	7.28141	155.569	0.006428
6-4 ko zt21	7.04264	131.839	0.007585	P=0.0162
6-4 ko zt3	6.53684	92.8505	0.01077
6-4 ko zt3	6.69048	103.284	0.009682
6-4 ko zt3	6.61105	97.7517	0.01023	P=0.0006
Fig1 g	In vivo luciferase assay of medaka 6-4 WT and KO cell lines transfected with a luciferase reporter carrying the zebrafish clock-regulated per1b promoter.
	Bioluminescence (CPS)
ZT (h)	6-4 WT								6-4 KO
0.6	301	665	305	213	711	545	448	339	152	141	152	296	364	321	401	220
0.88	240	623	247	119	563	517	389	280	89	96	107	263	323	285	353	173
1.16	216	585	223	124	527	493	396	267	75	75	100	259	307	267	329	149
1.44	237	596	208	119	544	499	396	265	77	105	93	213	300	232	311	131
1.72	213	579	197	111	588	483	383	245	71	217	87	204	284	225	265	129
2	223	553	200	109	560	496	383	253	72	121	84	211	261	213	251	113
2.28	223	573	200	109	491	483	383	233	64	103	81	176	257	203	229	120
2.56	228	555	195	101	483	489	377	245	59	83	101	192	231	191	216	101
2.84	223	567	185	92	481	491	385	260	61	73	80	172	227	197	240	101
3.12	216	584	176	101	520	496	412	243	63	79	75	164	219	183	240	91
3.4	221	569	179	100	471	479	393	251	92	121	75	161	203	151	175	83
3.68	245	571	172	100	461	487	385	251	59	75	72	177	204	155	163	87
3.96	232	560	168	89	467	483	380	253	61	91	73	172	179	148	163	88
4.24	244	599	179	91	485	480	411	259	56	103	73	147	164	152	148	80
4.52	240	575	161	95	547	488	391	249	57	105	73	149	179	137	160	88
4.8	248	604	167	95	461	497	388	240	56	131	68	151	167	136	136	71
5.08	241	593	172	96	480	653	400	253	60	100	75	155	165	133	136	87
5.36	251	659	160	84	471	517	395	256	97	75	69	140	156	125	136	79
5.64	263	657	169	91	472	1447	408	259	59	84	64	121	148	125	131	77
5.92	249	653	160	96	460	517	401	247	59	95	67	120	153	127	117	80
6.2	259	673	163	93	468	549	404	259	56	88	71	115	157	116	132	75
6.48	247	680	155	88	473	561	416	275	53	92	72	115	152	112	125	68
6.76	252	697	153	95	476	571	432	264	56	88	99	111	147	115	120	69
7.04	243	723	152	83	479	552	411	277	55	81	63	99	139	111	105	63
7.32	245	736	159	87	485	581	439	276	61	93	65	108	141	93	123	72
7.6	240	737	159	88	447	580	437	264	53	83	65	108	136	99	107	65
7.88	248	772	149	92	457	587	455	275	59	100	63	97	137	112	111	68
8.16	248	809	145	87	479	621	455	255	56	92	64	97	145	107	123	59
8.44	243	804	157	89	467	601	465	275	53	97	59	103	145	101	119	68
8.72	251	817	152	83	463	597	469	267	56	107	69	99	136	105	119	64
9	243	809	145	87	452	593	461	268	49	77	64	95	137	103	115	65
9.28	237	799	145	84	443	771	457	269	60	84	65	92	141	95	115	67
9.56	252	813	137	79	437	608	464	283	56	103	59	100	139	93	327	61
9.84	239	797	136	89	431	625	464	283	49	89	56	92	120	83	301	63
10.12	256	787	151	85	413	619	444	267	51	93	63	92	125	97	124	69
10.4	257	803	137	76	419	637	464	263	49	91	67	93	112	100	117	73
10.68	247	835	144	83	425	637	460	261	52	104	57	99	119	112	120	72
10.96	259	803	148	76	423	612	440	268	51	81	69	92	113	113	123	76
11.24	251	795	135	77	417	628	471	259	51	89	69	76	115	112	115	73
11.52	272	787	143	76	403	636	457	257	51	91	80	91	115	113	101	71
11.8	263	787	133	72	403	616	465	248	55	80	72	88	109	119	105	71
12.08	264	795	133	77	403	619	447	256	52	99	67	85	104	117	101	71
12.36	268	743	140	76	379	624	444	253	59	87	60	85	105	115	112	79
12.64	247	717	96	37	319	596	428	235	29	55	29	55	67	92	76	52
12.92	247	704	83	29	323	585	412	231	20	37	27	52	68	83	64	47
13.2	244	700	73	25	321	561	427	223	23	61	20	52	63	84	61	49
13.48	253	699	73	25	323	549	391	219	17	41	23	51	61	77	55	51
13.76	255	720	79	21	332	555	413	223	15	63	17	49	59	79	49	53
14.04	263	653	75	21	317	551	413	225	16	40	20	57	52	72	51	51
14.32	263	649	72	20	317	540	425	237	15	35	15	49	55	73	49	60
14.6	276	647	65	23	328	556	443	225	16	44	17	53	51	80	47	64
14.88	285	635	71	23	328	525	420	228	12	35	17	45	47	72	48	57
15.16	289	644	67	21	323	553	449	220	15	53	13	51	47	76	51	68
15.44	265	660	64	20	327	572	481	235	15	89	13	41	56	75	48	69
15.72	260	647	64	21	327	564	421	239	11	43	13	41	47	71	41	63
16	253	647	64	21	328	549	407	240	11	51	13	51	51	69	45	64
16.28	239	641	72	17	325	551	375	225	9	29	15	44	52	67	45	63
16.56	247	641	63	13	329	545	393	237	12	48	13	47	47	64	43	64
16.84	255	633	73	20	335	541	372	240	12	31	12	40	47	71	41	63
17.12	253	628	71	19	343	577	389	233	11	27	12	33	44	57	44	67
17.4	267	653	68	16	340	551	381	244	16	28	15	33	44	61	41	65
17.68	260	632	71	15	341	543	393	248	11	28	13	33	51	60	41	67
17.96	267	656	69	17	333	553	379	247	12	29	12	32	44	55	41	63
18.24	275	623	64	17	311	549	387	248	8	23	12	32	45	61	40	63
18.52	273	624	68	16	332	569	379	251	13	41	15	37	52	64	44	64
18.8	273	627	60	16	332	564	404	273	9	27	12	37	41	81	37	61
19.08	271	600	77	20	319	539	407	275	11	19	12	35	49	64	43	60
19.36	285	612	75	23	337	565	415	257	12	24	12	35	57	64	43	68
19.64	284	596	75	16	328	551	419	247	12	19	11	41	49	71	45	63
19.92	280	587	72	23	341	557	428	256	12	25	15	37	47	60	48	60
20.2	288	583	81	19	335	559	419	248	13	20	15	48	52	60	45	56
20.48	287	593	75	16	312	541	436	257	9	21	12	47	52	67	45	55
20.76	288	601	85	20	325	539	411	261	11	28	12	44	51	73	49	57
21.04	283	593	79	16	325	569	417	251	9	15	15	43	52	61	44	48
21.32	285	592	85	21	317	537	443	256	13	21	11	43	49	69	51	61
21.6	300	604	80	20	329	533	427	251	9	17	13	44	53	79	48	52
21.88	320	623	87	19	339	555	483	263	13	56	13	44	59	76	53	53
22.16	323	631	87	25	331	551	485	263	12	12	13	43	51	73	55	56
22.44	323	643	93	23	345	549	492	297	12	12	13	45	60	84	53	51
22.72	309	631	89	23	331	525	493	285	11	11	13	49	55	87	65	53
23	327	656	91	23	351	533	531	307	13	9	15	47	61	89	79	48
23.28	344	660	96	24	356	532	533	291	16	13	13	53	64	105	89	52
23.56	344	675	103	21	364	523	525	288	11	12	12	56	60	103	96	53
23.84	364	672	99	25	364	541	523	277	11	11	15	53	63	111	93	52
24.12	360	708	105	28	364	563	573	280	13	13	12	55	55	115	89	48
24.4	377	689	104	28	384	555	580	288	11	13	13	53	56	107	93	55
24.68	417	745	152	68	448	601	619	311	39	41	45	83	80	148	127	72
24.96	429	759	157	76	455	609	627	317	41	44	48	88	87	141	135	80
25.24	455	773	165	87	452	627	635	340	41	47	55	95	95	145	124	85
25.52	481	800	167	91	484	659	665	328	47	55	56	91	93	149	129	77
25.8	488	831	181	92	480	713	669	343	47	55	60	104	96	155	133	83
26.08	505	817	165	89	485	691	671	335	55	52	53	91	99	152	140	84
26.36	529	871	177	87	513	685	693	351	53	56	56	93	95	159	141	87
26.64	537	903	175	93	515	696	700	349	48	52	59	91	99	159	127	81
26.92	568	897	187	92	533	629	720	332	49	55	59	95	105	157	135	87
27.2	559	967	183	91	528	681	744	359	52	53	61	101	117	171	137	85
27.48	583	996	181	101	539	692	741	349	55	55	63	97	121	161	139	85
27.76	596	996	181	99	567	685	768	373	49	53	57	100	116	165	136	92
28.04	589	1011	184	97	552	648	767	344	49	55	53	99	107	168	145	104
28.32	609	995	189	101	576	667	788	364	52	59	57	97	121	165	136	107
28.6	609	979	188	95	567	648	773	349	51	51	56	103	127	176	139	105
28.88	629	1055	184	99	591	656	793	359	55	52	60	89	120	177	151	103
29.16	631	981	191	99	593	665	800	372	56	55	60	105	124	179	141	105
29.44	660	981	189	99	605	640	816	377	48	49	55	84	124	175	149	116
29.72	644	1005	196	97	605	647	847	361	52	59	61	92	116	184	148	120
30	689	991	195	95	633	679	887	377	49	60	55	92	127	181	159	132
30.28	681	1015	185	101	644	645	908	396	52	55	59	97	127	183	149	127
30.56	676	1023	196	103	651	644	907	365	55	53	59	87	117	191	149	129
30.84	735	1196	173	96	648	647	863	373	51	52	61	99	117	188	160	136
31.12	691	1055	189	87	644	641	860	379	49	52	60	84	123	185	171	141
31.4	719	1081	192	89	640	648	843	361	53	57	56	92	116	184	163	148
31.68	685	1072	192	101	657	661	828	381	49	53	63	89	112	163	163	144
31.96	705	1029	195	96	661	667	812	373	47	52	64	92	117	173	171	128
32.24	663	971	183	91	675	695	765	385	48	57	57	88	120	172	171	132
32.52	689	947	196	95	640	665	755	373	45	60	56	88	120	160	180	132
32.8	692	933	192	103	668	677	720	381	48	51	60	89	120	155	192	151
33.08	704	948	195	88	660	672	716	379	49	53	59	88	112	152	185	144
33.36	751	947	185	97	649	683	744	391	49	55	52	93	116	149	189	144
33.64	811	940	199	95	665	663	675	387	53	63	56	80	117	153	201	144
33.92	800	923	196	96	672	664	700	376	52	45	56	83	119	149	199	132
34.2	791	927	203	89	656	651	663	371	47	53	59	95	113	155	197	135
34.48	764	908	199	97	685	664	667	369	45	57	61	85	115	152	207	133
34.76	733	905	200	96	671	623	677	369	55	53	53	89	108	149	212	139
35.04	707	931	203	89	661	577	653	365	55	47	55	81	119	173	207	127
35.32	728	919	196	89	651	592	636	372	49	55	55	84	112	163	221	125
35.6	709	932	205	96	639	572	624	376	49	57	53	88	109	173	209	125
35.88	719	923	203	92	659	567	625	377	52	52	60	83	112	169	211	120
36.16	685	880	192	93	671	604	615	377	44	53	56	84	103	171	216	125
36.44	701	909	197	92	705	600	613	353	48	55	57	84	101	177	212	128
36.72	656	848	163	56	660	543	556	345	31	29	33	55	77	159	192	104
37	627	844	152	49	648	528	531	345	21	20	27	48	73	141	179	83
37.28	633	799	148	40	613	504	503	341	20	17	23	44	68	147	189	80
37.56	661	788	148	43	611	477	503	344	20	13	20	44	68	136	180	83
37.84	636	800	148	40	603	484	499	341	16	16	17	45	64	144	185	88
38.12	615	795	144	33	589	467	472	351	19	13	23	45	67	144	181	87
38.4	639	803	147	36	593	427	477	352	15	17	17	51	65	141	180	83
38.68	664	772	137	29	625	437	463	481	17	12	19	53	60	136	176	77
38.96	673	797	156	32	628	449	476	364	16	15	23	49	57	152	169	85
39.24	655	785	137	28	548	420	445	381	15	13	19	40	52	147	156	80
39.52	691	772	151	31	531	429	461	360	15	12	21	40	55	140	151	76
39.8	696	792	133	25	513	416	449	372	15	15	23	36	59	140	148	75
40.08	696	784	136	25	519	408	445	367	15	12	19	41	53	141	139	79
40.36	688	752	139	25	491	399	432	383	13	11	23	36	55	129	143	69
40.64	719	787	137	29	513	381	416	380	12	12	20	37	55	121	135	65
40.92	713	756	140	33	484	368	413	375	11	11	21	43	55	127	145	67
41.2	697	764	143	31	468	349	396	373	13	13	20	39	53	120	137	64
41.48	701	777	139	31	481	371	399	379	13	15	21	35	55	121	132	68
41.76	700	760	136	27	489	396	381	377	11	12	17	36	55	113	133	69
42.04	717	764	139	27	484	396	385	388	12	11	23	39	56	113	127	69
42.32	701	733	140	28	461	407	368	400	16	9	20	39	48	113	125	60
42.6	692	725	135	24	476	388	379	385	11	11	20	32	57	103	121	64
42.88	693	728	141	29	480	369	364	377	12	15	15	41	49	108	124	63
43.16	701	735	133	25	448	377	371	381	13	11	17	37	55	112	116	67
43.44	716	747	140	35	460	369	353	379	11	11	15	40	52	119	127	68
43.72	721	765	125	28	467	367	365	388	12	11	19	39	51	96	120	68
44	713	783	133	28	465	369	340	400	8	11	19	43	51	103	137	75
44.28	704	787	135	27	461	367	369	399	13	9	21	41	53	103	135	73
44.56	715	769	132	27	468	363	367	388	9	12	16	40	53	97	137	68
44.84	707	787	133	29	481	352	361	409	12	12	19	43	53	99	143	67
45.12	705	800	140	24	489	375	352	421	12	12	17	45	53	83	140	73
45.4	732	807	136	28	487	351	360	427	13	11	23	45	53	92	153	72
45.68	732	823	144	29	493	361	352	445	13	11	20	47	57	93	151	83
45.96	713	844	132	28	515	353	364	444	11	13	19	45	53	81	152	71
46.24	708	827	129	28	471	367	356	427	9	11	16	49	55	88	139	81
46.52	731	847	140	32	509	383	369	452	12	9	20	48	65	96	141	85
46.8	705	840	136	32	521	375	357	441	11	8	23	44	73	87	145	79
47.08	683	827	129	31	512	356	367	447	15	12	16	53	73	96	135	81
47.36	703	839	135	32	495	376	361	449	11	12	20	48	75	81	135	80
47.64	697	873	136	33	535	399	353	480	12	9	24	51	80	87	127	89
47.92	696	881	135	33	527	367	356	481	11	11	17	49	75	92	133	95
48.2	716	889	147	35	531	389	361	479	9	9	19	51	85	88	128	95
48.48	711	879	136	36	527	409	355	468	13	13	20	45	88	97	125	101
48.76	779	947	176	73	607	440	416	528	32	39	44	79	113	129	161	121
49.04	760	949	185	85	616	459	429	533	44	40	55	85	124	135	165	123
49.32	775	993	191	87	641	483	432	543	40	43	53	88	147	148	164	141
49.6	755	969	188	87	641	473	439	541	47	43	55	92	159	136	165	139
49.88	767	1011	189	95	648	501	451	556	48	55	56	91	159	135	176	156
50.16	743	1021	193	93	664	497	465	568	43	48	57	93	163	139	177	152
50.44	755	1035	193	100	675	501	464	580	44	55	60	105	169	147	169	157
50.72	784	1045	197	97	696	512	477	573	45	48	63	104	175	160	180	159
51	749	1051	191	89	693	531	464	573	44	53	61	101	181	140	164	157
51.28	796	1084	200	88	691	527	483	605	55	56	59	111	187	160	168	151
51.56	795	1127	188	89	705	535	477	601	51	51	63	101	200	157	175	148
51.84	791	1120	200	88	713	536	499	609	41	51	60	112	193	155	184	153
52.12	779	1096	197	87	713	556	487	604	47	52	57	109	200	156	188	151
52.4	801	1127	201	79	752	553	484	652	48	47	60	112	191	164	191	153
52.68	796	1116	201	89	759	552	512	623	55	59	65	117	195	160	211	148
52.96	813	1101	195	83	753	572	513	668	48	55	64	105	197	168	220	153
53.24	800	1127	200	83	753	573	515	624	57	56	57	108	193	169	204	148
53.52	815	1125	197	76	763	577	519	645	56	53	65	104	196	175	204	152
53.8	800	1168	189	96	801	580	541	647	53	52	63	99	189	165	211	151
54.08	812	1203	216	81	812	603	531	651	47	55	64	100	197	175	233	171
54.36	837	1224	205	96	791	595	524	661	44	55	61	101	189	183	221	151
54.64	851	1176	195	88	784	604	536	672	47	52	59	104	184	181	208	153
54.92	884	1188	213	84	811	615	520	661	51	51	63	100	179	196	217	161
55.2	889	1160	213	79	809	613	529	643	45	56	60	103	201	199	216	155
55.48	845	1151	199	83	807	607	521	728	45	47	64	103	191	205	204	148
55.76	929	1159	213	80	815	619	507	665	48	53	61	99	184	212	216	144
56.04	871	1113	205	76	804	603	504	664	47	49	68	93	184	201	208	145
56.32	828	1128	200	88	815	641	512	672	49	53	65	92	189	213	205	143
56.6	843	1068	193	72	804	619	488	664	47	56	73	93	184	217	205	145
56.88	828	1071	208	91	811	616	489	676	44	53	64	97	177	207	207	140
57.16	829	1081	205	81	781	633	495	671	43	53	71	97	172	215	212	153
57.44	852	1060	205	83	787	616	484	665	51	56	67	84	169	223	207	140
57.72	832	1039	184	79	812	632	491	671	47	64	65	95	163	219	209	137
58	819	1039	187	80	797	621	487	637	49	53	65	95	169	211	203	165
58.28	800	1021	179	85	784	624	459	635	44	53	61	100	156	217	197	151
58.56	801	987	183	88	795	620	461	661	48	51	64	99	151	217	221	161
58.84	776	1005	183	81	772	611	440	625	45	53	64	89	151	217	199	144
59.12	789	968	187	83	824	617	463	660	45	59	59	97	151	211	201	153
59.4	781	959	188	80	784	628	436	655	49	52	61	104	159	224	191	141
59.68	753	1033	191	77	832	617	421	636	44	52	63	93	139	220	188	139
59.96	760	1055	191	79	843	612	420	640	45	53	67	99	147	229	207	143
60.24	753	871	181	80	891	612	405	659	53	56	65	107	152	252	189	136
60.52	708	844	173	79	835	617	413	636	44	52	63	103	144	256	195	129
60.8	708	812	148	56	836	580	389	629	35	39	53	88	132	247	180	121
61.08	695	797	131	36	765	556	361	621	24	24	33	72	108	253	171	120
61.36	677	767	121	28	709	553	364	609	19	20	27	68	99	247	153	116
61.64	679	755	112	29	663	541	352	603	17	21	21	68	95	260	139	108
61.92	669	761	120	27	603	539	343	603	13	21	24	64	87	280	127	115
62.2	671	769	116	29	579	529	335	607	11	16	21	69	83	276	133	104
62.48	667	748	112	27	551	528	307	611	15	13	21	61	79	272	125	97
62.76	667	751	107	24	560	513	304	595	15	12	19	71	77	281	139	115
63.04	668	755	107	24	565	516	304	615	13	13	17	60	83	268	127	93
63.32	677	728	109	21	561	521	299	599	15	15	21	56	89	295	132	105
63.6	687	704	100	23	543	511	289	597	15	11	16	69	85	293	132	105
63.88	689	701	105	25	536	513	283	621	15	15	17	68	93	272	140	96
64.16	704	697	107	21	543	507	275	729	11	11	19	71	88	281	131	101
64.44	656	739	99	20	523	500	248	605	12	13	20	67	93	291	129	108
64.72	601	740	99	25	516	509	232	616	9	11	16	69	107	264	127	95
65	616	735	99	23	528	505	229	601	13	15	20	65	95	257	123	96
65.28	585	715	92	20	499	499	185	569	13	12	16	71	92	245	121	87
65.56	575	731	97	21	521	497	191	580	11	11	16	75	96	237	125	96
65.84	556	685	89	20	493	480	180	588	12	7	16	65	88	221	111	96
66.12	563	680	99	20	501	507	187	603	12	9	16	69	85	243	113	99
66.4	545	672	85	23	505	507	185	591	16	11	19	83	87	223	111	96
66.68	552	656	88	23	480	484	175	585	9	9	20	84	91	213	104	99
66.96	553	681	93	24	489	489	172	607	9	13	19	91	75	201	111	111
67.24	529	671	88	20	495	479	183	581	9	12	15	91	69	200	107	112
67.52	543	663	83	21	495	477	181	585	11	11	20	85	79	191	101	108
67.8	543	641	87	20	495	472	177	589	12	11	15	84	73	192	112	103
68.08	592	612	83	19	489	460	177	600	11	12	16	95	79	185	107	107
68.36	599	628	83	25	489	455	163	612	9	13	20	87	77	163	111	112
68.64	613	613	77	19	499	451	169	595	11	12	19	83	69	172	103	100
68.92	640	627	79	21	504	468	168	609	16	11	21	89	76	176	100	111
69.2	616	611	80	24	489	456	165	581	9	11	23	88	67	164	101	117
69.48	576	631	81	20	472	467	167	604	13	9	23	83	76	160	111	111
69.76	541	596	75	23	479	475	157	591	11	9	23	77	73	151	105	115
70.04	561	593	81	24	488	468	165	577	12	13	27	88	71	159	107	116
70.32	517	585	75	24	487	460	175	741	9	11	19	88	75	149	116	120
70.6	544	611	75	21	503	459	171	705	9	8	23	96	71	155	113	128
70.88	536	601	73	24	493	448	164	672	9	15	24	88	73	153	99	115
71.16	571	595	77	27	499	461	168	665	11	9	23	92	79	156	100	109
71.44	544	617	77	31	500	461	176	649	11	11	23	96	79	141	100	107
71.72	533	605	76	27	488	452	179	644	11	11	17	95	76	149	95	108
72	561	613	77	25	505	461	176	667	12	11	20	97	71	148	101	103
72.28	528	620	72	25	501	457	176	637	9	12	20	103	73	131	104	97
72.56	516	639	81	32	532	452	193	623	9	13	24	100	80	140	108	101
72.84	503	659	80	27	549	451	200	624	13	9	21	99	75	140	99	93
73.12	516	639	81	32	551	476	195	612	12	9	23	103	73	136	103	93
73.4	495	657	77	29	545	471	207	600	12	11	24	105	85	133	95	91
73.68	521	688	80	29	575	512	211	633	12	8	25	99	81	124	97	91
73.96	505	675	72	27	576	480	221	611	56	9	25	111	92	132	105	87
74.24	557	692	84	24	576	505	216	601	11	9	25	111	95	123	115	84
74.52	536	691	83	25	571	501	231	577	9	11	31	112	91	125	107	85
74.8	561	704	84	31	589	499	256	619	13	12	28	105	85	127	119	89
75.08	536	707	91	31	575	519	248	595	9	11	27	113	95	127	127	80
75.36	549	720	91	35	603	515	264	603	12	11	25	111	89	141	124	76
75.64	544	707	91	28	623	525	259	615	12	15	31	115	95	133	132	81
75.92	532	755	88	31	617	521	268	593	11	11	28	115	101	137	125	80
76.2	529	743	91	35	637	516	272	612	9	11	28	108	100	149	136	87
76.48	519	772	99	37	623	541	285	579	12	11	28	116	100	157	133	79
76.76	545	784	97	29	656	540	297	627	12	12	24	117	107	157	135	87
77.04	536	779	103	36	643	545	280	607	9	11	25	119	113	161	149	79
77.32	556	808	95	33	668	555	304	615	12	12	23	120	115	164	147	97
77.6	525	820	97	37	675	528	296	599	13	15	28	124	119	167	148	87
77.88	557	807	101	35	685	547	316	631	13	17	24	132	125	172	163	84
78.16	563	839	113	37	685	552	332	612	9	16	24	119	124	164	165	87
78.44	568	855	103	36	725	540	333	617	11	13	23	121	133	163	161	95
78.72	527	820	100	36	717	543	315	615	9	12	17	129	119	157	164	88
79	556	844	109	36	712	547	331	624	11	15	21	115	121	147	180	96
79.28	565	847	107	32	735	544	325	613	11	13	17	121	129	143	176	89
79.56	551	844	116	36	741	547	339	629	12	13	15	115	125	148	180	89
79.84	568	861	108	35	772	567	320	623	11	12	15	123	127	144	183	100
80.12	551	883	111	36	777	564	349	625	12	15	15	123	123	143	181	85
80.4	543	876	107	41	773	577	337	625	11	15	15	129	143	151	188	79
80.68	555	880	116	36	751	567	341	627	15	15	15	129	151	137	180	81
80.96	564	899	115	39	757	549	340	608	13	13	12	123	136	143	195	81
81.24	571	915	115	37	795	595	353	628	13	12	12	123	143	148	203	77
81.52	569	903	115	44	807	556	353	612	9	12	12	117	135	139	196	83
81.8	583	887	120	44	787	573	329	611	12	15	9	120	144	133	192	83
82.08	573	896	117	41	791	583	352	603	11	13	15	125	135	140	200	93
82.36	592	891	119	40	791	563	367	600	12	16	12	116	135	128	172	81
82.64	573	937	117	37	781	585	355	592	15	15	12	129	129	135	191	73
82.92	569	924	128	39	763	569	343	607	12	13	13	120	135	135	189	71
83.2	591	953	116	40	797	577	352	688	15	13	12	119	128	149	193	64
83.48	595	912	120	41	804	571	347	619	12	15	9	140	128	141	188	71
83.76	561	931	116	39	795	579	348	625	12	12	9	117	129	140	175	68
84.04	575	929	127	41	784	547	353	624	11	13	11	124	127	135	184	65
84.32	561	911	117	41	776	561	355	647	9	13	11	120	124	132	172	72
84.6	588	908	115	37	796	569	349	612	11	13	9	120	117	127	184	77
84.88	608	941	116	37	800	585	344	608	15	15	16	104	113	145	184	72
85.16	597	945	123	36	791	573	357	592	11	13	11	119	109	147	189	83
85.44	592	947	116	37	755	595	329	557	9	12	11	113	108	152	192	76
85.72	601	925	120	35	799	563	356	549	12	16	13	116	103	175	180	76
86	603	933	113	41	792	577	340	511	12	12	9	117	101	144	173	77
86.28	612	929	115	35	765	580	352	484	12	12	11	123	100	159	187	76
86.56	597	939	121	37	800	587	339	477	12	8	11	109	105	140	173	73
86.84	653	917	127	36	791	576	347	488	12	11	12	111	95	143	175	72
87.12	605	892	127	36	781	581	333	473	12	11	13	107	97	143	180	73
87.4	633	892	128	37	787	595	335	464	11	11	12	116	97	141	180	75
87.68	624	892	128	36	793	595	325	464	12	11	9	105	99	143	180	80
87.96	632	871	119	32	757	579	337	447	9	11	13	109	96	128	187	69
88.24	621	893	127	39	779	588	324	417	11	12	12	109	88	135	187	71
88.52	633	856	121	39	783	581	323	445	11	8	11	112	100	139	184	69
88.8	625	821	124	35	767	589	323	435	12	8	11	112	92	135	171	71
89.08	587	835	121	31	771	596	313	412	11	11	11	103	96	140	156	72
89.36	553	837	116	36	744	579	305	425	9	11	12	93	100	135	149	73
89.64	572	829	117	36	749	593	327	423	13	12	9	101	96	144	152	76
89.92	565	857	124	35	841	601	319	436	12	8	9	100	96	148	148	75
90.2	559	843	120	33	813	577	307	416	9	11	11	99	105	144	140	77
90.48	555	844	112	32	843	589	312	417	17	9	9	99	95	153	136	71
90.76	544	841	123	35	853	580	296	413	16	11	8	97	101	147	136	75
91.04	548	829	120	31	831	581	300	407	36	8	13	99	91	148	121	75
91.32	531	817	117	35	824	557	287	384	15	8	12	103	93	153	120	84
91.6	544	823	105	33	780	552	293	425	12	9	9	105	96	140	121	81
91.88	540	820	112	31	765	589	284	407	9	9	9	108	89	156	125	79
92.16	524	823	112	32	712	585	265	412	9	8	11	104	136	149	112	84
92.44	536	807	112	36	721	560	268	404	12	8	12	101	144	153	112	84
92.72	548	793	103	37	701	575	251	384	11	11	7	112	159	147	127	83
93	551	815	113	35	700	583	253	387	9	12	8	105	156	151	120	81
93.28	544	801	119	28	760	564	244	381	11	11	12	105	155	149	121	88
93.56	529	787	113	33	712	563	252	385	8	11	8	103	156	147	117	68
93.84	505	788	104	32	692	545	257	388	12	8	12	100	147	153	127	79
94.12	513	765	97	28	668	552	249	387	11	9	9	104	139	143	121	63
94.4	507	780	109	32	671	547	228	379	8	9	11	92	141	145	120	63
94.68	523	801	100	29	668	541	239	387	7	8	13	104	137	137	123	67
94.96	511	785	105	33	644	539	236	392	12	8	9	100	139	152	121	67
95.24	520	756	105	32	641	531	244	384	9	9	11	96	127	143	121	63
95.52	536	760	101	31	619	528	233	405	11	11	9	96	135	147	123	64
95.8	512	747	93	32	600	532	231	380	9	11	11	99	123	144	121	60
96.08	511	719	103	27	615	521	231	377	9	12	9	99	125	144	121	59
96.36	528	692	103	33	581	520	228	379	11	8	11	97	108	140	117	57
96.64	545	707	103	32	607	529	227	384	8	9	9	101	121	152	83	49
96.92	543	689	93	32	559	516	241	373	9	9	8	91	115	149	80	60
97.2	524	685	99	31	571	532	244	389	11	11	11	96	112	159	84	55
97.48	557	689	97	33	551	528	233	395	12	11	9	87	112	152	89	51
97.76	536	684	97	28	540	520	241	387	8	11	12	83	119	167	85	53
98.04	548	676	92	33	531	541	233	396	12	9	8	87	115	167	92	56
98.32	561	689	97	29	553	527	248	392	9	8	9	81	104	161	95	53
98.6	531	697	101	29	532	536	235	393	8	8	8	72	105	177	88	56
98.88	557	681	104	36	541	520	259	397	9	9	8	76	95	169	75	55
99.16	552	696	99	29	533	523	232	395	12	11	8	75	99	177	89	53
99.44	561	699	92	35	539	512	249	375	8	9	9	80	100	173	79	49
99.72	565	707	92	32	535	521	241	409	9	9	9	77	91	193	88	52
100	539	677	96	35	513	515	244	420	15	12	11	79	91	175	95	52
100.28	545	703	89	33	548	515	245	407	7	11	11	75	87	189	99	52
100.56	569	693	91	35	536	523	233	412	9	12	9	75	88	185	100	55
100.84	571	691	88	29	536	520	240	411	9	9	11	67	79	176	91	59
101.12	597	717	96	33	539	508	235	423	12	8	11	73	81	183	88	51
101.4	581	712	88	35	536	576	233	432	8	9	9	68	84	179	87	57
101.68	592	720	85	28	544	575	247	451	11	12	11	71	72	167	83	55
101.96	584	713	89	32	548	551	244	428	9	11	9	67	72	175	80	57
102.24	591	739	89	39	549	545	233	423	12	11	9	71	79	172	76	47
102.52	603	736	92	47	539	531	223	412	9	8	11	69	67	165	79	56
102.8	585	740	91	32	537	499	224	412	11	9	9	63	64	165	76	47
103.08	599	747	89	23	539	512	224	399	11	9	13	71	64	167	77	44
103.36	611	745	91	23	545	473	221	433	11	8	9	60	55	157	77	44
103.64	609	763	96	23	541	460	220	413	12	13	9	60	63	160	80	47
103.92	608	761	89	19	580	451	213	439	11	11	11	64	59	152	79	49
104.2	581	743	91	19	560	463	212	431	11	12	8	59	63	153	72	48
104.48	596	748	91	20	571	443	215	448	11	12	9	60	57	149	75	56
104.76	580	771	88	23	572	440	217	439	12	12	13	55	55	145	65	49
105.04	573	763	84	20	575	436	204	512	13	9	9	59	57	147	64	51
105.32	580	765	93	17	557	447	215	427	11	15	9	57	52	145	67	51
105.6	587	768	100	20	561	443	219	452	7	12	9	56	57	157	67	51
105.88	585	785	99	21	596	465	223	443	9	12	8	55	52	143	65	53
106.16	576	772	95	17	561	441	193	424	7	12	11	53	59	144	67	55
106.44	580	811	95	15	576	444	212	428	9	12	13	55	51	149	69	57
106.72	585	807	92	20	572	444	215	460	8	9	9	55	55	149	69	57
107	599	837	89	21	585	447	200	443	11	11	8	59	53	144	67	59
107.28	584	832	97	19	563	449	223	456	9	15	13	55	57	144	76	53
107.56	700	844	89	17	551	457	215	479	11	9	9	57	56	148	69	52
107.84	645	851	100	17	572	459	208	447	9	11	9	55	61	143	63	49
108.12	584	845	88	19	555	433	215	448	13	13	8	55	57	137	71	53
108.4	544	877	93	23	559	435	219	459	8	11	9	49	55	144	67	53
108.68	515	884	97	23	580	439	221	456	11	12	9	56	56	140	68	55
108.96	464	887	99	20	603	453	215	457	12	11	11	59	60	143	81	57
109.24	453	903	92	16	568	452	217	448	11	8	9	61	51	129	77	52
109.52	451	912	104	23	585	437	227	444	11	12	8	64	52	143	67	55
109.8	427	916	103	19	564	441	223	471	11	11	11	60	52	135	72	49
110.08	415	900	104	17	579	439	236	447	8	11	7	59	52	139	67	55
110.36	428	905	96	21	571	427	221	456	9	9	13	61	49	143	65	49
110.64	411	917	101	20	544	428	227	449	9	11	11	59	49	143	63	51
110.92	385	928	103	19	596	433	240	461	7	8	11	60	48	152	63	55
111.2	384	889	97	24	589	421	231	452	9	11	11	59	52	147	60	45
111.48	368	885	97	19	583	415	240	460	9	8	9	60	53	152	55	51
111.76	355	889	100	15	549	401	219	451	12	9	9	57	52	152	56	48
112.04	357	860	99	16	559	399	236	452	7	8	9	51	47	140	59	44
112.32	323	863	93	19	557	404	224	451	11	12	11	55	48	144	56	52
112.6	323	883	99	15	564	412	240	461	11	12	9	48	47	152	57	45
112.88	304	881	95	16	543	391	227	457	11	8	11	44	48	133	61	45
113.16	296	828	104	21	520	384	209	447	9	11	8	51	47	139	55	48
113.44	305	848	95	17	512	375	215	451	9	9	11	52	44	132	57	51
113.72	297	868	100	15	511	381	228	453	11	11	9	47	40	127	53	51
114	308	827	99	19	527	392	225	444	15	7	11	45	44	128	51	41
114.28	295	856	101	16	505	383	231	440	11	9	11	51	41	129	57	56
114.56	304	881	101	17	517	361	220	447	9	9	12	47	40	128	59	47
114.84	303	857	104	16	537	361	233	433	9	9	8	43	43	136	63	56
115.12	296	853	100	15	529	368	229	416	9	11	9	52	37	117	68	48
115.4	297	875	103	21	508	357	233	429	13	8	8	55	40	116	68	51
115.68	296	851	99	17	508	355	228	404	8	7	9	49	37	125	61	49
115.96	283	852	101	13	515	363	235	413	8	8	9	51	37	111	55	52
116.24	293	863	101	17	511	356	229	425	9	9	11	49	35	111	60	52
116.52	292	844	100	20	511	355	243	412	8	9	11	47	37	105	63	49
116.8	295	867	100	17	519	355	249	408	8	11	12	48	37	117	72	49
117.08	288	876	97	15	511	352	257	409	8	9	11	49	36	111	69	49
117.36	287	857	107	16	503	355	255	404	11	11	11	48	33	115	63	47
117.64	292	871	100	13	513	339	271	400	8	8	11	41	32	107	65	43
117.92	285	895	99	17	516	347	283	419	11	8	11	51	35	111	69	47
118.2	264	885	92	17	528	339	264	416	9	12	11	41	33	111	68	45
118.48	264	877	92	15	521	325	264	405	8	11	9	45	25	117	59	44
118.76	263	885	95	16	495	336	264	405	11	8	9	41	31	112	60	41
119.04	267	851	89	19	507	332	273	397	12	9	11	36	28	124	56	44
119.32	263	869	99	20	513	325	287	404	8	11	8	41	31	124	47	41
119.6	257	888	91	16	509	317	279	401	9	9	9	36	29	128	47	41
119.88	277	848	99	16	500	312	280	407	8	11	9	33	28	125	41	43
120.16	261	895	95	17	489	315	287	397	11	9	9	32	32	131	44	47
120.44	252	857	104	13	488	311	295	377	8	9	9	32	27	129	45	41
120.72	272	871	99	13	487	315	289	387	7	9	9	33	27	139	43	44
121	255	873	87	15	476	309	287	387	7	7	9	36	24	137	41	43
121.28	255	876	97	12	475	321	285	403	11	9	8	35	27	129	45	40
121.56	244	880	93	17	484	300	292	388	8	7	9	39	25	140	44	39
121.84	256	900	96	17	484	313	279	396	12	8	9	41	25	141	41	43
122.12	263	895	96	13	479	311	288	396	9	9	8	41	25	145	41	48
122.4	244	900	100	17	479	327	295	377	8	11	8	41	25	135	39	36
122.68	248	885	88	15	456	313	301	396	7	8	9	43	29	137	41	43
122.96	239	907	91	16	479	312	301	379	9	9	9	39	27	132	43	43
123.24	236	904	96	16	500	305	307	385	8	9	8	33	28	129	41	45
123.52	237	881	93	15	485	315	311	400	7	9	8	35	24	132	39	39
123.8	239	905	96	19	487	319	312	408	9	8	11	36	25	128	35	44
124.08	240	899	95	15	479	323	316	397	91	107	277	295	9	8	8	8
Fig1 h	In vitro luciferase assay of medaka 6-4 WT and KO cells transfected with a luciferase reporter construct containing 15 tandemly repeated copies of the D-box sequence derived from the zebrafish cry1aa gene promoter (D-boxcry1aaLuc) and exposed to visible light or maintained in constant darkness.
	beta-gal assay values	in vitro lua assay values	CPS	Bioluminescence	SD	SE	Fold induction	Fold SE
6-4 WT light	0.041	160.5	3914.63
	0.044	138	3136.36
	0.041	159	3878.05	3643.02	439.155	253.546	1	0.0695978
6-4 KO light	0.045	115.5	2566.67
	0.045	97.5	2166.67
	0.048	113.5	2364.58	2365.97	200.004	115.472	0.649454	0.0316969
6-4 WT dark	0.042	94	2238.1
	0.047	115	2446.81
	0.047	114.5	2436.17	2373.69	117.55	67.8676	0.651573	0.0186295
6-4 KO dark	0.048	108	2250
	0.049	83	1693.88
	0.057	105	1842.11	1928.66	287.988	166.27	0.529413	0.0456407	P=0.01

## Sheet: Tab B
Fig2 a	In vitro luciferase assay of zebrafish PAC-2 cells co-transfected with an E-box luciferase reporter construct containing 4 tandemly multimerized copies of the E-box sequence derived from the zebrafish per1b gene promoter (4xE-box (-7)) and expression vectors for zebrafish Clock1a and Bmal1a, 6-4phr, CPDphr and Cry1aa
	beta-gal assay values	in vitro lua assay values	CPS	Bioluminescence	SD	SE	Fold induction	Fold SE
E-box	0.623	37351	59953.5
	0.731	46315.5	63359.1
	0.665	39545	59466.2	60926.2	2120.96	1224.54	1	0.0200987
Clock1a+Bmal1a	0.4	149028	372570
	0.364	121631	334151
	0.328	115410	351860	352860	19229	11101.9	5.7916	0.182218
50ng 6-4 phr	0.339	113408	334537
	0.324	101582	313523
	0.3	99506.5	331688	326583	11399.3	6581.39	5.3603	0.108022	P=0.1114
100ng 6-4 phr	0.293	55447.5	189241
	0.295	65373	221603
	0.31	74911	241648	217497	26444	15267.5	3.56985	0.25059	P=0.0020
150ng 6-4 phr	0.138	24656	178667
	0.131	24763	189031
	0.112	16320	145714	171137	22618.5	13058.8	2.80892	0.214337	P=0.0004
50ng CPD phr	0.301	84390	280365
	0.332	103514	311791
	0.337	131562	390392	327516	56673.7	32720.6	5.37561	0.537052	P=0.5039
100ng CPD phr	0.338	109238	323189
	0.306	99257	324369
	0.326	120586	369897	339152	26632.7	15376.4	5.5666	0.252378	P=0.5098
150ng CPD phr	0.284	90343	318109
	0.296	95962	324196
	0.298	98446	330356	324220	6123.31	3535.3	5.32152	0.0580258	P=0.0698
50ng Cry1aa	0.264	8039.5	30452.7
	0.287	7854.5	27367.6
	0.292	8199.5	28080.5	28633.6	1615.19	932.529	0.469971	0.0153059	P=0.0001
100ng Cry1aa	0.245	3681	15024.5
	0.27	3645.5	13501.9
	0.266	3549	13342.1	13956.1	928.652	536.157	0.229066	0.0088001	P=0.0001
150ng Cry1aa	0.202	2724	13485.1
	0.217	2383.5	10983.9
	0.202	2188	10831.7	11766.9	1489.99	860.246	0.193134	0.0141195	P=0.0001
Fig2 b	In vitro luciferase assay of mammalian 3T3 cells co-transfected with an E-box luciferase reporter construct containing 4 tandemly multimerized copies of the E-box sequence derived from the zebrafish per1b gene promoter (4xE-box (-7)) and expression vectors for zebrafish Clock1a and Bmal1a, 6-4phr, CPDphr and Cry1aa
	beta-gal assay values	in vitro lua assay values	CPS	Bioluminescence	SD	SE	Fold induction	Fold SE
E-box	0.723	638	882.434
	0.64	606	946.875
	0.558	539	965.95	931.753	43.7632	25.2667	1	0.0271174
Clock1a+Bmal1a	0.179	6120.5	34192.7
	0.2	6853	34265
	0.197	6799.5	34515.2	34324.3	169.232	97.7061	36.8384	0.104863
50ng 6-4 phr	0.179	5384	30078.2
	0.169	5085.5	30091.7
	0.213	6681.5	31368.5	30512.8	741.106	427.878	32.7478	0.459218	P=0.0011
100ng 6-4 phr	0.148	4110.5	27773.6
	0.169	4785	28313.6
	0.139	3909	28122.3	28069.9	273.775	158.064	30.1259	0.169641	P=0.0001
150ng 6-4 phr	0.278	4515	16239.8
	0.212	4939	23293.5
	0.092	1818.5	19766.3	19766.6	3526.51	2036.03	21.2144	2.18516	P=0.0010
50ng Cry1aa	0.241	709	2941.91
	0.337	918	2724.04
	0.18	496	2755.56	2807.17	117.75	67.9827	3.01278	0.0729622	P=0.0001
100ng Cry1aa	0.26	560	2153.85
	0.293	653	2228.67
	0.275	552	2007.27	2129.93	112.619	65.0207	2.28594	0.0697832	P=0.0001
150ng Cry1aa	0.188	397.5	2114.36
	0.22	459.5	2088.64
	0.212	522.5	2464.62	2222.54	210.044	121.269	2.38533	0.130151	P=0.0001
Fig2 c	In vitro luciferase assay of zebrafish PAC-2 cells co-transfected with a D-box reporter construct containing 15 tandemly multimerized copies of the D-box sequence derived from the zebrafish cry1aa gene promoter (D-boxcry1aaLuc) together with expression vectors for the six PAR factors, specifically Tefa, Tefb, Dbpa, Dbpb, Hlfa and Hlfb as well as zebrafish 6-4phr
	beta-gal assay values	in vitro lua assay values	CPS	Bioluminescence	SD	SE	Fold induction	Fold SE
D-box	0.076	70.5	927.632
	0.076	83	1092.11
	0.079	74.5	943.038	987.592	90.8387	52.4457	1	0.0531047
Tefa	0.051	391	7666.67
	0.049	234	4775.51
	0.053	294.5	5556.6	5999.59	1495.62	863.496	6.07497	0.874345
Tefa 6-4	0.065	1143	17584.6
	0.064	1339	20921.9
	0.065	1351.5	20792.3	19766.3	1890.48	1091.47	20.0146	1.10518	P=0.0006
Tefb	0.051	600	11764.7
	0.048	388.5	8093.75
	0.048	597.5	12447.9	10768.8	2341.7	1351.98	10.9041	1.36897
Tefb 6-4	0.07	2227	31814.3
	0.065	2782.5	42807.7
	0.063	2183.5	34658.7	36426.9	5706.01	3294.37	36.8846	3.33576	P=0.0010
Dbpa	0.058	97.5	1681.03
	0.052	97.5	1875
	0.055	100.5	1827.27	1794.44	101.066	58.3505	1.81698	0.0590837
Dbpa 6-4	0.052	77.5	1490.38
	0.05	69	1380
	0.048	81	1687.5	1519.29	155.775	89.9369	1.53838	0.0910669	P=0.0622
Dbpb	0.047	165	3510.64
	0.048	89	1854.17
	0.049	304	6204.08	3856.3	2195.46	1267.55	3.90475	1.28348
Dbpb 6-4	0.05	484	9680
	0.052	251	4826.92
	0.05	487	9740	8082.31	2819.41	1627.78	8.18386	1.64824	P=0.1099
Hlfa	0.05	292.5	5850
	0.05	139.5	2790
	0.05	241.5	4830	4490	1558.08	899.555	4.54641	0.910858
Hlfa 6-4	0.05	178.5	3570
	0.098	98.5	1005.1
	0.061	214	3508.2	2694.43	1463.33	844.854	2.72829	0.855469	P=0.2194
Hlfb	0.049	147	3000
	0.049	173	3530.61
	0.051	133.5	2617.65	3049.42	458.485	264.706	3.08773	0.268032
Hlfb 6-4	0.438	83	189.498
	0.051	84	1647.06
	0.051	88	1725.49	1187.35	865.054	499.439	1.20227	0.505714	P=0.0301
Fig2 d	In vitro luciferase assay of zebrafish PAC-2 cells co-transfected with a D-box reporter construct containing 15 tandemly multimerized copies of the D-box sequence derived from the zebrafish cry1aa gene promoter (D-boxcry1aaLuc) together with expression vectors for the six E4bp4/nfil3 factors as well as zebrafish 6-4phr
	beta-gal assay values	in vitro lua assay values	CPS	Bioluminescence	SD	SE	Fold induction	Fold SE
D-box	0.048	150.5	3135.42
	0.047	150	3191.49
	0.049	141	2877.55	3068.15	167.43	96.6656	1	0.0315061
E4BP4-1	0.049	132.5	2704.08
	0.048	128	2666.67
	0.398	144.5	363.065	1911.27	1340.92	774.178	0.622939	0.252327
E4BP4-1 6-4	0.054	132.5	2453.7
	0.053	127	2396.23
	0.121	126.5	1045.45	1965.13	796.979	460.136	0.640492	0.149972	P=0.9552
E4BP4-2	0.19	120.5	634.211
	0.066	123	1863.64
	0.058	124.5	2146.55	1548.13	804.022	464.202	0.504581	0.151297
E4BP4-2 6-4	0.197	238.5	1210.66
	0.174	296.5	1704.02
	0.164	254	1548.78	1487.82	252.267	145.647	0.484924	0.0474705	P=0.9073
E4BP4-3	0.099	203.5	2055.56
	0.076	170	2236.84
	0.067	148.5	2216.42	2169.61	99.2964	57.3288	0.707137	0.0186851
E4BP4-3 6-4	0.14	147.5	1053.57
	0.068	148.5	2183.82
	0.06	146.5	2441.67	1893.02	738.327	426.273	0.61699	0.138935	P=0.5552
E4BP4-4	0.048	117.5	2447.92
	0.267	130.5	488.764
	0.087	126	1448.28	1461.65	979.645	565.598	0.476395	0.184345
E4BP4-4 6-4	0.049	127.5	2602.04
	0.047	115	2446.81
	0.048	117	2437.5	2495.45	92.4278	53.3632	0.81334	0.0173926	P=0.1429
E4BP4-5	0.075	119	1586.67
	0.067	100.5	1500
	0.055	126.5	2300	1795.56	439.006	253.46	0.585224	0.08261
E4BP4-5 6-4	0.062	154	2483.87
	0.088	142	1613.64
	0.9	150.5	167.222	1421.58	1170.21	675.618	0.463333	0.220204	P=0.6316
E4BP4-6	0.056	135.5	2419.64
	0.046	138	3000
	0.054	127.5	2361.11	2593.58	353.181	203.909	0.845325	0.0664598
E4BP4-6 6-4	0.077	119.5	1551.95
	0.042	120.5	2869.05
	0.049	124.5	2540.82	2320.6	685.608	395.836	0.756352	0.129014	P=0.5730
Fig2 e	In vitro luciferase assay of zebrafish PAC-2 cells co-transfected with the D-boxcry1aaLuc reporter construct and expression vectors for zebrafish Tefb together with the titration of expression vectors for 6-4phr
	beta-gal assay values	in vitro lua assay values	CPS	Bioluminescence	SD	SE	Fold induction	Fold SE
D-box	0.413	1164.5	2819.61
	0.374	1065	2847.59
	0.294	942.5	3205.78	2957.66	215.333	124.322	1	0.042034
Tefb	0.233	134157	575781
	0.209	99523.5	476189
	0.2	97051	485255	512408	55069.3	31794.3	173.248	10.7498
Tefb+1ng 6-4 phr	0.196	137059	699281
	0.195	116031	595031
	0.187	97735	522647	605653	88794.6	51265.6	204.774	17.3331	P=0.197
Tefb+5ng 6-4 phr	0.191	112651	589793
	0.128	121453	948848
	0.21	119010	566717	701786	214273	123710	237.277	41.8271	P=0.212
Tefb+10ng 6-4 phr	0.13	65997.5	507673
	0.141	85786	608411
	0.186	106924	574863	563649	51296.8	29616.2	190.572	10.0134	P=0.304
Tefb+15ng 6-4 phr	0.166	81705.5	492202
	0.115	125232	1.08897e+06
	0.148	125916	850787	810653	300401	173437	274.086	58.6398	P=0.166
Tefb+20ng 6-4 phr	0.194	143971	742119
	0.199	141614	711628
	0.202	203973	1.00977e+06	821171	164039	94707.9	277.642	32.0212	P=0.037
Tefb+25ng 6-4 phr	0.194	139907	721170
	0.185	130128	703395
	0.204	146395	717623	714062	9407.34	5431.33	241.428	1.83636	P=0.003
Tefb+30ng 6-4 phr	0.232	157568	679172
	0.215	152144	707649
	0.208	148984	716267	701029	19412.9	11208.1	237.021	3.7895	P=0.005
Tefb+35ng 6-4 phr	0.199	203935	1.0248e+06
	0.204	204446	1.00218e+06
	0.164	136588	832851	953278	104904	60566.5	322.308	20.4778	P=0.003
Tefb+40ng 6-4 phr	0.195	208354	1.06848e+06
	0.185	206836	1.11803e+06
	0.173	214267	1.23854e+06	1.14168e+06	87459	50494.5	386.009	17.0724	P=0.0001
Fig2 f	In vitro luciferase assay of mammalian 3T3 cells co-transfected with the D-boxcry1aaLuc reporter construct and expression vectors for zebrafish Tefb together with the titration of expression vectors for 6-4phr
	beta-gal assay values	in vitro lua assay values	CPS	Bioluminescence	SD	SE	Fold induction	Fold SE
D-box	0.513	473	922.027
	0.767	889	1159.06
	0.681	857.5	1259.18	1113.42	173.147	99.9663	1	0.089783
Tefb	0.095	14275.5	150268
	0.528	75584.5	143152
	0.622	84993.5	136645	143355	6813.73	3933.91	128.752	3.53317
25ng 6-4 phr	0.565	80526.5	142525
	0.072	11285	156736
	0.506	73272	144806	148022	7632.03	4406.35	132.944	3.95749	P=0.4737
30ng 6-4 phr	0.08	11830	147875
	0.08	12322	154025
	0.463	76241	164667	155522	8495.76	4905.03	139.68	4.40536	P=0.1251
50ng 6-4 phr	0.05	2230.5	173344
	0.418	67385	161208
	0.466	86432	185476	173343	12134.1	7005.64	155.685	6.29199	P=0.0203
100ng 6-4 phr	0.112	21325	190402
	0.373	74838	200638
	0.567	89668	195518	195519	5118.14	2954.96	175.602	2.65394	P=0.0004
150ng 6-4 phr	0.209	40101	191871
	0.459	91949	200092
	0.366	67156	183650	191871	8221.09	4746.45	172.326	4.26294	P=0.0014
Fig2 g	In vitro luciferase assay of medaka 6-4 WT and KO cell lines co-transfected with the D-boxcry1aaLuc reporter construct and the expression vector for zebrafish Tefb
		beta-gal assay values	in vitro lua assay values	CPS	Bioluminescence	SD	SE	Fold induction	Fold SE
6-4 WT	D-box	0.046	175.5	3815.22
		0.047	180.5	3840.43	3827.82	17.8248	12.6041	1	0
	10ng Tefb	0.046	284	6173.91
		0.046	251	5456.52	5815.22	507.272	358.696	1.5192	0.0937075
6-4 KO	D-box	0.047	159.5	3393.62
		0.048	154	3208.33	3300.98	131.015	92.6418	1	0
	10ng Tefb	0.048	167.5	3489.58
		0.051	159	3117.65	3303.62	262.999	185.968	1.0008	0.0563373	P=0.0249
Fig2 h	In vitro luciferase assay of zebrafish PAC-2 cells co-transfected with the D-boxcry1aaLuc reporter construct and expression vectors for zebrafish Tefb together with the titration of expression vectors for Cry3
sample	in-vitro luc- values	b-gal values 35 min	relative bioluminescence 0.5h	Mean	Standardabweichung	Standard error	Fold induction	Fold induction SE
D-Box 1	760.5	0.952	798.845
D-Box 2	944.5	1.007	937.934
D-Box 3	784.5	0.944	831.038	855.939	59.4505	34.3238	1	0.0401007
D-Box+Tef b 1	57782	0.426	135638
D-Box+Tef b 2	71827	0.388	185121
D-Box+Tef b 3	64737.5	0.387	167280	162680	20461.4	11813.4	190.06	13.8017
Cry3 1 ng 1	47409.5	0.375	126425
Cry3 1 ng 2	41632.5	0.328	126928
Cry3 1 ng 3	57443.5	0.353	162729	138694	16996.6	9813	162.038	11.4646	P=0.273
Cry3 5 ng 1	64173.5	0.444	144535
Cry3 5 ng 2	57279.5	0.42	136380
Cry3 5 ng 3	58859.5	0.434	135621	138845	4035.13	2329.68	162.214	2.72179	p=0.239
Cry3 15 ng 1	65192	0.456	142965
Cry3 15 ng 2	77167.5	0.509	151606
Cry3 15 ng 3	53587	0.439	122066	138879	12400.9	7159.67	162.253	8.3647	p=0.246
Cry3 20 ng 1	35595	0.378	94166.7
Cry3 20 ng 2	38166.5	0.298	128076
Cry3 20 ng 3	49381	0.403	122533	114925	14851.9	8574.73	134.268	10.0179	p=0.061
Cry3 25 ng 1	48149.5	0.387	124417
Cry3 25 ng 2	54870	0.441	124422
Cry3 25 ng 3	69205.5	0.453	152772	133870	13365.3	7716.43	156.402	9.01517	p=0.182
Cry3 30 ng 1	42091	0.319	131947
Cry3 30 ng 2	65405	0.359	182187
Cry3 30 ng 3	52831	0.367	143954	152696	21421.6	12367.8	178.395	14.4494	p=0.659
Cry3 35 ng 1	39668	0.268	148015
Cry3 35 ng 2	40035.5	0.324	123566
Cry3 35 ng 3	50121	0.3	167070	146217	17805.7	10280.1	170.827	12.0104	p=0.440
Cry3 40 ng 1	39672	0.307	129225
Cry3 40 ng 2	35730	0.294	121531
Cry3 40 ng 3	42347.5	0.343	123462	124739	3268.34	1886.98	145.734	2.20457	p=0.116
Fig2 i	In vitro luciferase assay of zebrafish PAC-2 cells co-transfected with the D-boxcry1aaLuc reporter construct and expression vectors for zebrafish Tefb together with the titration of expression vectors for Cry1aa
	beta-gal assay values	in vitro lua assay values	CPS	Bioluminescence	SD	SE	Fold induction	Fold SE
D-box	0.332	670.5	2019.58
	0.689	899.5	1305.52
	0.254	671.5	2643.7	1989.6	669.596	386.592	1	0.194306
Tefb	0.417	53286.5	127785
	0.188	69231.5	368253
	0.188	62608	333021	276353	129864	74976.9	138.899	37.6844
Tefb+1ng Cry1aa	0.174	56925	327155
	0.509	60872	119591
	0.157	46326	295070	247272	111733	64508.8	124.282	32.423	P=0.783
Tefb+5ng Cry1aa	0.145	31338	216124
	0.137	37662	274905
	0.191	54620	285969	258999	37540.8	21674.2	130.177	10.8937	P=0.835
Tefb+10ng Cry1aa	0.291	67030	230344
	0.163	53377	327466
	0.163	71019.5	435702	331171	102730	59310.9	166.451	29.8105	P=0.597
Tefb+15ng Cry1aa	0.161	60542.5	376040
	0.165	57071	345885
	0.145	63149.5	435514	385813	45606.6	26331	193.915	13.2343	P=0.240
Tefb+20ng Cry1aa	0.146	52401	358911
	0.137	27291	199204
	0.092	55949	608141	388752	206095	118989	195.392	59.8056	P=0.469
Tefb+25ng Cry1aa	0.138	44396	321710
	0.132	45580.5	345307
	0.125	23088.5	184708	283908	86716.4	50065.7	142.696	25.1637	P=0.937
Tefb+30ng Cry1aa	0.135	43575	322778
	0.127	40200	316535
	0.121	35955	297149	312154	13364.5	7715.99	156.893	3.87816	P=0.660
Tefb+35ng Cry1aa	0.129	37719	292395
	0.142	50131	353035
	0.142	35589.5	250630	298687	51491.6	29728.7	150.124	14.942	P=0.796
Tefb+40ng Cry1aa	0.1	85905.5	859055
	0.149	81352	545987
	0.163	85933.5	527199	644080	186410	107624	323.724	54.0934	P=0.049
Fig2 j	In vitro luciferase assay of zebrafish PAC-2 cells co-transfected with the D-boxcry1aaLuc reporter construct and expression vectors for zebrafish Tefb together with the titration of expression vectors for CPDphr
	beta-gal assay values	in vitro lua assay values	CPS	Bioluminescence	SD	SE	Fold induction	Fold SE
D-box	0.2	372.5	1862.5
	0.18	374	2077.78
	0.276	424	1536.23	1825.5	272.662	157.421	1	0.0862346
Tefb	0.136	21950	161397
	0.102	16707	163794
	0.194	30227.5	155812	160334	4095.87	2364.75	87.8302	1.2954
Tefb+1ng CPD phr	0.136	24619	181022
	0.17	25269.5	148644
	0.184	24957	135636	155101	23371.8	13493.7	84.9632	7.39178	P=0.7219
Tefb+5ng CPD phr	0.152	29260.5	192503
	0.16	27183	169894
	0.185	26704	144346	168914	24093.6	13910.5	92.5303	7.62006	P=0.5760
Tefb+10ng CPD phr	0.617	35108	56901.1
	0.16	34891	218069
	0.192	41736.5	217378	164116	92851.3	53607.7	89.9017	29.366	P=0.9472
Tefb+15ng CPD phr	0.106	15588	147057
	0.158	28845.5	182566
	0.16	36411.5	227572	185732	40350.8	23296.6	101.743	12.7617	P=0.3391
Tefb+20ng CPD phr	0.172	31775	184738
	0.178	26519	148983
	0.206	36454.5	176964	170228	18805.1	10857.1	93.2501	5.94747	P=0.4236
Tefb+25ng CPD phr	0.139	28935.5	208169
	0.18	33651.5	186953
	0.162	26478.5	163448	186190	22370.5	12915.6	101.994	7.07511	P=0.1203
Tefb+35ng CPD phr	0.13	20887.5	160673
	0.156	29185	187083
	0.146	25243	172897	173551	13217.3	7630.99	95.0703	4.18021	P=0.1734

## Sheet: Tab C
Fig3 a	NanoLuc Binary Technology (NanoBiT) assay to test the physical interaction between zebrafish Clock1a and 6-4phr.
	Biolumiscence (CPS)
Lg_Clock1a/Sm_6-4PL	28207
	15457
	19859
Control (+)	163895
	139073
	109964
Control (-)	4968
	4809
	6080
Fig3 b	NanoLuc Binary Technology (NanoBiT) assay to test the physical interaction between zebrafish Bmal1a and 6-4phr.
	Biolumiscence (CPS)
Bmal1a_Lg\Sm_6-4PL	116283
	84539
	67968
Control (+)	163895
	139073
	109964
Control (-)	5037
	4851
	5748
Fig3 e	NanoLuc Binary Technology (NanoBiT) assay to test the physical interaction between zebrafish Tefb and 6-4phr.
	Biolumiscence (CPS)
Lg_Tefb/Sm_6-4 PL	67204
	65137
	60659
Control (+)	353443
	345437
	333015
Control (-)	4829
	5271
	4545

## Sheet: Tab D
Fig4 b	NanoBiT assays testing which domains of 6-4phr mediate the interactions with the Clock1a proteins.
	Biolumiscence (CPS)
Lg_clock1a/Sm_6-4phr	32283
	65321
	52860
Lg_clock1a/Sm_6-4phr phr∆-1	3660
	12756
	12567	P=0.0160
Lg_clock1a/Sm_6-4phr phr∆-2	3045
	3099
	13989	P=0.0135
Lg_clock1a/Sm_6-4phr phr∆-3	37064
	31343
	20845	P=0.1303
Lg_clock1a/Sm_6-4phr phr∆-4	33977
	36517
	51725	P=0.4448
Lg_clock1a/Sm_6-4phr phr∆-5	37681
	35821
	30013	P=0.1893
Lg_clock1a/Sm_6-4phr phr∆-6	27539
	13989
	39177	P=0.1264
Lg_clock1a/Sm_6-4phr phr∆-7	27495
	21583
	33409	P=0.0909
Control (+)	101435
	89751
	90753
Control (-)	9423
	13751
	6067
Fig4 c	NanoBiT assays testing which domains of 6-4phr mediate the interactions with the Bmal1a proteins.
	Biolumiscence (CPS)
bmal1a_Lg/Sm_6-4phr	97432
	122664
	73621
bmal1a_Lg/Sm_6-4phr phr∆-1	4692
	15508
	35173	P=0.0090
bmal1a_Lg/Sm_6-4phr phr∆-2	11367
	11115
	14072	P=0.0038
bmal1a_Lg/Sm_6-4phr phr∆-3	62083
	84185
	77605	P=0.2099
bmal1a_Lg/Sm_6-4phr phr∆-4	91132
	126142
	95155	P=0.7460
bmal1a_Lg/Sm_6-4phr phr∆-5	87939
	56101
	65185	P=0.1736
bmal1a_Lg/Sm_6-4phr phr∆-6	82411
	97667
	122621	P=0.8785
bmal1a_Lg/Sm_6-4phr phr∆-7	116361
	109865
	133564	P=0.2364
Control (+)	101435
	89751
	90753
Control (-)	9423
	13751
	6067
Fig4 d	NanoBiT assays testing which domains of 6-4phr mediate the interactions with the Tefb proteins.
	Biolumiscence (CPS)
Lg_tefb/Sm_6-4phr	63843
	36895
	53063
Lg_tefb/Sm_6-4phr phr∆-1	9376
	64373
	48183	P=0.5888
Lg_tefb/Sm_6-4phr phr∆-2	3805
	17699
	20907	P=0.0170
Lg_tefb/Sm_6-4phr phr∆-3	47484
	26184
	53235	P=0.4741
Lg_tefb/Sm_6-4phr phr∆-4	69112
	48075
	47219	P=0.7557
Lg_tefb/Sm_6-4phr phr∆-5	35671
	35037
	45129	P=0.2101
Lg_tefb/Sm_6-4phr phr∆-6	43281
	35709
	49411	P=0.3893
Lg_tefb/Sm_6-4phr phr∆-7	38947
	39511
	57515	P=0.5816
Control (+)	219151
	234209
	194804
Control (-)	7104
	8597
	9660

## Sheet: Tab E
Fig5 a	NanoBiT assay to test the effect of 6-4phr on Clock1a-Bmal1a heterodimerization
	Bioluminescence (CPS)
Sm_Clock1a/Bmal1a_Lg	1260917
	1178775
	977541
Sm_Clock1a/Bmal1a_Lg + 1ng 6-4 PL	1053077
	883128
	1010317	P=0.1862
Sm_Clock1a/Bmal1a_Lg + 10ng 6-4 PL	840846
	910047
	771646	P=0.0329
Sm_Clock1a/Bmal1a_Lg + 25ng 6-4 PL	794011
	775903
	748680	P=0.0127
Sm_Clock1a/Bmal1a_Lg + 50ng 6-4 PL	765020
	799931
	624724	P=0.0148
Sm_Clock1a/Bmal1a_Lg + 75ng 6-4 PL	596356
	812220
	484915	P=0.0165
Sm_Clock1a/Bmal1a_Lg + 100ng 6-4 PL	514299
	415327
	613272	P=0.0036
Control (+)	96149
	166488
	189071
Control (-)	6401
	6399
	6681
Fig5 d	NanoBiT assay to test the domains of Clock1a responsible for the interaction with 6-4phr.
	Bioluminescence (CPS)
Lg_Clock1a/Sm_6-4 PL	124337
	82101
	61561
Lg_Clock1a BglII-N/Sm_6-4 PL	118987
	91665
	152171	P=0.2820
Lg_Clock1a EcoRI-N/Sm_6-4 PL	115547
	57373
	63171	P=0.7050
Lg_Clock1a bHLH/Sm_6-4 PL	122833
	93399
	88289	P=0.5996
Lg_Clock1a PAS A/Sm_6-4 PL	269111
	294829
	243252	P=0.0016
Lg_Clock1a PAS B/Sm_6-4 PL	36804
	38265
	34741	P=0.0464
Control (+)	1103793
	867891
	985843
Control (-)	13065
	19316
	23891
Fig5 e	NanoBiT assay to test the domains of Bmal1a responsible for the interaction with 6-4phr.
	Bioluminescence (CPS)
Bmal1a_Lg/Sm_6-4 PL	612303
	700632
	505484
Bmal1a_Lg ClaI/Sm_6-4 PL	307649
	255163
	261788	P=0.0049
Bmal1a_Lg bHLH/Sm_6-4 PL	246128
	251163
	201652	P=0.0031
Bmal1a_Lg PAS A/Sm_6-4 PL	14812
	15617
	12483	P=0.0005
Bmal1a_Lg PAS B/Sm_6-4 PL	5204
	6400
	5435	P=0.0004
Bmal1a_Lg SaII-C/Sm_6-4 PL	748920
	808500
	556623	P=0.3566
Control (+)	1481599
	1303708
	1270775
Control (-)	24859
	22955
	20645

## Sheet: Tab F
S1 Fig a	clock gene per1b expression in medaka CPD wild type (WT) and mutant (KO) cell lines
	∆Ct	2^	1/k
cpdwt zt3	7.87602	234.919	0.00425679
cpdwt zt3	8.2727	309.264	0.00323348
cpdwt zt3	8.55591	376.344	0.00265715	0.00338247	0.000810162
cpdwt zt9	9.25449	610.772	0.00163727
cpdwt zt9	9.05332	531.277	0.00188226
cpdwt zt9	9.32278	640.38	0.00156157	0.0016937	0.000167624
cpdwt zt15	10.3939	1345.52	0.000743207
cpdwt zt15	9.98554	1013.79	0.000986399
cpdwt zt15	9.79728	889.765	0.00112389	0.000951166	0.000192773
cpdwt zt21	9.57236	761.323	0.0013135
cpdwt zt21	9.90499	958.737	0.00104304
cpdwt zt21	9.94147	983.286	0.001017	0.00112451	0.000164187
cpdwt zt3	8.31754	319.028	0.00313453
cpdwt zt3	8.10446	275.223	0.00363342
cpdwt zt3	8.69626	414.796	0.00241083	0.00305959	0.000614732
cpdko zt3	7.80089	222.998	0.002503
cpdko zt3	8.5076	363.952	0.00274761
cpdko zt3	8.79029	442.732	0.0022587	0.00250311	0.000244457	P=0.146
cpdko zt9	9.70065	832.124	0.00120174
cpdko zt9	9.93991	982.228	0.00101809
cpdko zt9	9.8348	913.21	0.00109504	0.00110496	9.22264e-05	P=0.006
cpdko zt15	11.2933	2509.7	0.000398454
cpdko zt15	11.1301	2241.28	0.000446173
cpdko zt15	11.3222	2560.49	0.00039055	0.000411726	3.00927e-05	P=0.009
codko zt21	10.1219	1114.25	0.000897463
codko zt21	9.96769	1001.32	0.000998678
codko zt21	9.89735	953.671	0.00104858	0.000981573	7.69966e-05	P=0.244
cpdko zt3	8.31425	318.3	0.00314169
cpdko zt3	8.55754	376.769	0.00265415
cpdko zt3	7.96538	249.93	0.00400112	0.00326565	0.000681991	P=0.717
S1 Fig b	clock gene per2a expression in medaka CPD wild type (WT) and mutant (KO) cell lines
per2a	∆Ct	2^	1/k
cpdwt zt3	7.77188	218.558	0.00457543
cpdwt zt3	7.82456	226.688	0.00441135
cpdwt zt3	8.25406	305.294	0.00327553	0.00408744	0.000707902
cpdwt zt9	8.74971	430.454	0.00232313
cpdwt zt9	8.87133	468.313	0.00213532
cpdwt zt9	9.01646	517.874	0.00193097	0.00212981	0.000196137
cpdwt zt15	9.73695	853.322	0.00117189
cpdwt zt15	9.64797	802.283	0.00124644
cpdwt zt15	9.64854	802.603	0.00124595	0.00122143	4.28998e-05
cpdwt zt21	8.92376	485.646	0.00205911
cpdwt zt21	8.67578	408.951	0.00244528
cpdwt zt21	9.35926	656.778	0.00152259	0.00200899	0.000463385
cpdwt zt3	7.73946	213.702	0.00467941
cpdwt zt3	7.92873	243.662	0.00410405
cpdwt zt3	8.70141	416.279	0.004392	0.00439182	0.000287679
cpdko zt3	8.2452	303.426	0.00329569
cpdko zt3	8.30299	315.827	0.00316629
cpdko zt3	9.26673	615.975	0.003231	0.00323099	6.4704e-05	P=0.105
cpdko zt9	10.6687	1627.76	0.000614342
cpdko zt9	10.6713	1630.72	0.000613228
cpdko zt9	10.3884	1340.39	0.000746049	0.000657873	7.63651e-05	P=0.0001
cpdko zt15	10.7585	1732.32	0.00057726
cpdko zt15	11.0897	2179.37	0.000458848
cpdko zt15	11.241	2420.39	0.000413156	0.000483088	8.46947e-05	P=0.0001
codko zt21	10.9122	1927.09	0.000518918
codko zt21	11.2406	2419.75	0.000413266
codko zt21	11.0694	2148.97	0.000465339	0.000465841	5.28275e-05	P=0.005
cpdko zt3	7.78853	221.096	0.00452291
cpdko zt3	8.76573	435.259	0.00229748
cpdko zt3	9.34295	649.393	0.00341	0.00341013	0.00111271	P=0.213
S1 Fig c	clock gene per3 expression in medaka CPD wild type (WT) and mutant (KO) cell lines
per3	∆Ct	2^	1/k
cpdwt zt3	9.56967	759.902	0.00131596
cpdwt zt3	9.07474	539.225	0.00185452
cpdwt zt3	9.79143	886.162	0.001573	0.00158116	0.00026937
cpdwt zt9	10.3309	1287.99	0.000776402
cpdwt zt9	8.21337	296.805	0.001023
cpdwt zt9	9.61426	783.754	0.00127591	0.0010251	0.00024976
cpdwt zt15	9.71858	842.527	0.00039897
cpdwt zt15	12.2688	4934.75	0.000202644
cpdwt zt15	8.94029	491.241	6.63e-06	0.000202748	0.000195978
cpdwt zt21	10.7906	1771.26	0.00056457
cpdwt zt21	10.8286	1818.58	0.000549881
cpdwt zt21	12.9675	8009.62	0.00012485	0.0004131	0.00024974
cpdwt zt3	8.87054	468.056	0.0021365
cpdwt zt3	8.74444	428.882	0.00233165
cpdwt zt3	9.53406	741.376	0.0002235	0.00156388	0.0011649
cpdko zt3	7.69492	207.205	0.003199
cpdko zt3	8.25019	304.477	0.00328432
cpdko zt3	8.26977	308.639	0.00324004	0.00324112	4.26701e-05	P=0.0001
cpdko zt9	8.90381	478.975	0.00208779
cpdko zt9	8.88831	473.858	0.00211034
cpdko zt9	7.95592	248.296	0.002098	0.00209871	1.12905e-05	P=0.002
cpdko zt15	9.36048	657.331	0.0015213
cpdko zt15	8.9691	501.149	0.00199541
cpdko zt15	8.68996	412.989	0.001745	0.00175391	0.000237181	P=0.001
codko zt21	10.7544	1727.43	0.000578896
codko zt21	11.2187	2383.19	0.000419606
codko zt21	10.9788	2018.19	0.000495492	0.000497998	7.96744e-05	P=0.605
cpdko zt3	12.1043	4403.07	0.00225344
cpdko zt3	12.0441	4223.15	0.00158296
cpdko zt3	9.02602	521.32	0.00191821	0.0019182	0.000335247	P=0.639
S1 Fig d	clock gene per1b expression in medaka DASH wild type (WT) and mutant (KO) cell lines
per1b	∆Ct	2^	1/k
dash wt zt3	8.45445	350.786	0.00285074
dash wt zt3	8.28788	312.536	0.00319963
dash wt zt3	11.1373	2252.51	0.00302519	0.00302519	0.000174447
dash wt zt9	7.9511	247.469	0.00404091
dash wt zt9	8.23124	300.504	0.00332775
dash wt zt9	10.5794	1530.11	0.000653546	0.00267407	0.00178579
dash wt zt15	10.9392	1963.51	0.00021699
dash wt zt15	12.8044	7153.16	0.000139798
dash wt zt15	9.0496	529.908	6.16e-05	0.000139463	7.72e-05
dash wt zt21	8.75994	433.515	0.000453927
dash wt zt21	10.2941	1255.56	0.000796459
dash wt zt21	13.132	8976.79	0.000111398	0.000453928	0.00034253
dash wt zt3	16.8327	116720	0.00568367
dash wt zt3	8.09881	274.148	0.00364767
dash wt zt3	6.54114	93.1279	0.00161166	0.00364767	0.00203601
dash ko zt3	8.1521	284.463	0.0035154
dash ko zt3	16.4452	89225.9	0.0048574
dash ko zt3	10.444	1393.05	0.0021734	0.0035154	0.001342	P=0.564
dash ko zt9	9.56216	755.958	0.00132282
dash ko zt9	7.51301	182.659	0.00257845
dash ko zt9	8.02695	260.827	0.00383397	0.00257841	0.00125557	P=0.943
dash ko zt15	13.867	14941.4	6.69282e-05
dash ko zt15	15.527	47217.3	2.11787e-05
dash ko zt15	14.2618	19643.7	5.09068e-05	4.63379e-05	2.32145e-05	P=0.118
dash ko zt21	8.35079	326.465	8.53295e-05
dash ko zt21	13.0729	8616.31	0.000116059
dash ko zt21	14.1607	18315	5.46001e-05	8.53295e-05	3.07295e-05	P=0.137
dash ko zt3	6.87703	117.542	0.00850762
dash ko zt3	-18.9517	1.97235e-06	0.00792993
dash ko zt3	7.0876	136.013	0.00735223	0.00792992	0.000577693	P=0.025
S1 Fig e	clock gene per2a expression in medaka DASH wild type (WT) and mutant (KO) cell lines
per2a	∆Ct	2^	1/k
dash wt zt3	12.59	6165.58	0.000162191
dash wt zt3	13.0382	8411.78	0.000118881
dash wt zt3	12.8721	7497.17	0.000133384	0.000138152	2.20451e-05
dash wt zt9	12.2733	4950.21	0.000202012
dash wt zt9	12.7017	6661.6	0.000150114
dash wt zt9	12.3521	5228.32	0.000191266	0.000181131	2.73932e-05
dash wt zt15	12.1138	4432.24	0.000225619
dash wt zt15	12.491	5756.66	0.000173712
dash wt zt15	12.3426	5194.06	0.000192528	0.000197286	2.6279e-05
dash wt zt21	12.2836	4985.9	0.000200566
dash wt zt21	11.9928	4075.5	0.000245369
dash wt zt21	12.9177	7737.61	0.000129239	0.000191724	5.85677e-05
dash wt zt3	12.0241	4165.13	0.000362158
dash wt zt3	11.2972	2516.46	0.000397384
dash wt zt3	11.5787	3058.74	0.000326932	0.000362158	3.52256e-05
dash ko zt3	11.3161	2549.59	0.00039222
dash ko zt3	11.4319	2762.75	0.000361958
dash ko zt3	11.7062	3341.41	0.000299275	0.000351151	4.74054e-05	P=0.002
dash ko zt9	11.5359	2969.3	0.00033678
dash ko zt9	11.7488	3441.42	0.000290578
dash ko zt9	11.5744	3049.7	0.000327902	0.00031842	2.45172e-05	P=0.003
dash ko zt15	13.2707	9882.78	0.000101186
dash ko zt15	13.0871	8701.82	0.000114918
dash ko zt15	12.5198	5872.53	0.000170284	0.000128796	3.65799e-05	P=0.058
dash ko zt21	13.6811	13135.2	7.61314e-05
dash ko zt21	14.2742	19813	5.04719e-05
dash ko zt21	13.6813	13136.5	7.61237e-05	6.75757e-05	1.48123e-05	P=0.024
dash ko zt3	11.0103	2062.66	0.000484812
dash ko zt3	11.3574	2623.67	0.000381145
dash ko zt3	12.1227	4459.53	0.000432978	0.000432978	5.18333e-05	P=0.122
S1 Fig f	clock gene per3 expression in medaka DASH wild type (WT) and mutant (KO) cell lines
per3	∆Ct	2^	1/k
dash wt zt3	15.935	62650.5	0.001539
dash wt zt3	9.25976	613.007	0.0016313
dash wt zt3	9.4321	690.79	0.00144762	0.00153931	9.18431e-05
dash wt zt9	10.3276	1285.01	0.000778205
dash wt zt9	10.1256	1117.15	0.000895134
dash wt zt9	10.355	1309.64	0.000763568	0.000812302	7.21068e-05
dash wt zt15	10.722	1689.02	0.000592061
dash wt zt15	10.0119	1032.45	0.000968571
dash wt zt15	10.7833	1762.32	0.000567433	0.000709355	0.000224825
dash wt zt21	10.5311	1479.69	0.000675819
dash wt zt21	10.5622	1511.95	0.000661397
dash wt zt21	10.6433	1599.38	0.000625241	0.000654152	2.60557e-05
dash wt zt3	9.15313	569.334	0.00175644
dash wt zt3	8.86982	467.825	0.00213755
dash wt zt3	9.13103	560.679	0.00178355	0.00189252	0.000212641
dash ko zt3	8.68372	411.208	0.00243186
dash ko zt3	8.90854	480.547	0.00208096
dash ko zt3	11.1245	2232.55	0.002256	0.00225627	0.000175451	P=0.003
dash ko zt9	8.90938	480.829	0.00207974
dash ko zt9	9.26174	613.849	0.00162906
dash ko zt9	9.54388	746.438	0.0013397	0.00168283	0.000372942	P=0.017
dash ko zt15	10.3439	1299.66	0.000769432
dash ko zt15	11.2386	2416.25	0.000413864
dash ko zt15	10.4003	1351.45	0.000739946	0.000641081	0.000197327	P=0.713
dash ko zt21	10.6137	1566.91	0.000638197
dash ko zt21	11.1517	2275.16	0.00043953
dash ko zt21	11.0712	2151.61	0.000464769	0.000514166	0.000108153	P=0.095
dash ko zt3	8.65518	403.151	0.00248046
dash ko zt3	9.70619	835.321	0.002143
dash ko zt3	9.11299	553.711	0.001806	0.00214315	0.000337232	P=0.337

## Sheet: Tab G
S2 Fig a	Western blotting analysis of NanoBiT-tagged expression constructs, including clock1a, bmal1a and 6-4phr
S2 Fig b	Western blotting analysis of NanoBiT-tagged expression constructs, including clock1a, bmal1a and tefb
S2 Fig c	Western blotting analysis of NanoBiT-tagged bmal1a expression construct
S2 Fig d	NanoBiT assay in zebrafish PAC-2 cells to test the heterodimerization of N terminally, SmBiT-tagged Clock1a and C terminally, LgBiT-tagged Bmal1a
	Bioluminescence (CPS)
Bmal1a_Lg/Sm_Clock1a	610918
	696244
	879464
Control (+)	437681
	369079
	369957
Control (-)	7868
	7360
	7760
S2 Fig g	NanoBiT assay in zebrafish PAC-2 cells to test the homodimerization of C terminally, LgBiT and SmBiT tagged Tefb
	Bioluminescence (CPS)
Tefb_Lg/Tefb_Sm	2674939
	2288149
	2026609
Control (+)	353443
	345437
	333015
Control (-)	4829
	5271
	4545

## Sheet: Tab H
S3 Fig a	Western blotting of LgBiT- or SmBiT-tagged 6-4phr deletions to test the expression in zebrafish PAC-2 cells
S3 Fig b	Western blotting of LgBiT- or SmBiT-tagged 6-4phr deletions to test the expression in zebrafish PAC-2 cells
S3 Fig c	Western blotting of LgBiT- or SmBiT-tagged Clock1a deletions to test the expression in zebrafish PAC-2 cells
S3 Fig d	Western blotting of LgBiT- or SmBiT-tagged Clock1a deletions to test the expression in zebrafish PAC-2 cells
S3 Fig e	Western blotting of LgBiT- or SmBiT-tagged Bmal1a deletions to test the expression in zebrafish PAC-2 cells
S3 Fig f	Western blotting of LgBiT- or SmBiT-tagged Bmal1a deletions to test the expression in zebrafish PAC-2 cells
S3 Fig g	Western blotting of LgBiT- or SmBiT-tagged Bmal1a deletions to test the expression in zebrafish PAC-2 cells
